# Supplementary material for: Integrative single-cell transcriptomic analyses reveal the cellular ontological and functional heterogeneities of primary and metastatic liver tumors
Source: J Transl Med. 2024 Feb 27;22:206. doi: 10.1186/s12967-024-04947-9 (PMC10898050; doi:10.1186/s12967-024-04947-9)
Supplement: Supplementary file 2 — Additional file 2: Table S1. Clinical characteristics of enrolled patients. Table S2. Statistics of single-cell RNA sequencing data. Table S3. Cell count across patients and tissue types and marker genes of 49 cell clusters. Table S4. Pathway enrichment analyses in cell clusters. Table S5. The characterized CD8+ T cells pre-defined by a previous study. Table S6. Transcription factors activity analyses in this article. Table S7. Differentially expressed genes between the TCF7+ CD8+ memory T cells and the other memory CD8+ T cells. Table S8. Differentially expressed genes between the WDR45B+ TAMs cells and the other TAMs. Table S9. Significantly enriched L–R interactions in NT, PT and MT. Table S10. Marker genes of candidate cell types or signatures. [file 12967_2024_4947_MOESM2_ESM.xlsx]

## Sheet: Table S1
Table S1. Clinical characteristics of enrolled patients.
(a) Clinical characteristics of enrolled HCC patients for scRNA-seq.
Patient ID	Gender	Age (years)	Histopathology	Virus infection	TNM Staging				Assessment methods	Preoperative Chemotherapy
					T	N	M	TNM	scRNA-seq
HCC01	Male	66	Hepatocellular Carcinoma	HBV	T1	N0	M0	I	Yes	No
HCC02	Male	65	Hepatocellular Carcinoma	HBV	T1	N0	M0	I	Yes	No
HCC03	Male	66	Hepatocellular Carcinoma	HCV	T1	N0	M0	I	Yes	No
HCC04	Male	60	Hepatocellular Carcinoma	HCV	T2	N0	M0	II	Yes	No
HCC05	Male	65	Hepatocellular Carcinoma	None-HBV/HCV	T3	N0	M0	IIIA	Yes	No
HCC06	Female	64	Hepatocellular Carcinoma	HBV	T3	N0	M0	IIIA	Yes	No
HCC07	Male	48	Hepatocellular Carcinoma	None-HBV/HCV	T4	N0	M0	IIIB	Yes	No
HCC08	Male	64	Hepatocellular Carcinoma	None-HBV/HCV	T4	N0	M0	IIIB	Yes	No
HCC09	Male	48	Hepatocellular Carcinoma	HBV	T4	N0	M0	IV	Yes	No
HCC10	Male	53	Hepatocellular Carcinoma	HBV	T4	N0	M1	IV	Yes	No
HBV: hepatitis B virus;
HCV: hepatitis C virus;
Age: the age of patient at surgery;
TNM Staging: the stages of these patients were classified according to the guidance of American Joint Committee on Cancer (AJCC) tumor/node/metastasis (TNM) classification system version 8;
scRNA-seq: single-cell RNA sequencing.
(b) Clinical characteristics of enrolled CRC and PDAC patients with metastatic liver tumors for scRNA-seq.
Patient ID	Data sources	Gender	Age (years)	Site of Primary Tumor	Primary or Metastasis	Stages	Preoperative Chemotherapy	Last chemotherapy treatment before surgery
COL07	GSE178318	Male	58	CRC	Met Liver	IVA	No	No
COL12	GSE178318	Male	65	CRC	Met Liver	IVA	No	No
COL15	GSE178318	Female	35	CRC	Met Liver	IVA	Yes	~1 month
COL16	GSE178318	Male	71	CRC	Met Liver	IVA	No	No
COL17	GSE178318	Female	52	CRC	Met Liver	IVA	Yes	~1 month
COL18	GSE178318	Male	46	CRC	Met Liver	IVA	Yes	~1 month
GSE162708_1	GSE162708	Male	NA	pNETs	Met Liver	NA	No	NA
LM12	GSE154778	Male	61	PDAC	Met Liver	IV	NA	NA
LM15	GSE154778	Male	46	PDAC	Met Liver	IV	NA	NA
LM16	GSE154778	Male	67	PDAC	Met Liver	IV	NA	NA
CRC: colorectal cancer;
pNETs: pancreatic neuroendocrine tumors;
PDAC: pancreatic ductal adenocarcinoma;
Met Liver: Metastatic liver tumors.
(c) Clinical characteristics of enrolled patients with metastatic liver tumors for Spatial transcriptome.
Patient ID	Data sources	Gender	Age (years)	Site of Primary Tumor	Primary or Metastasis	Preoperative Chemotherapy
L1	GSE225857	Male	60	CRC	Met Liver	Yes
ST-P2	PMID:34417225	Female	67	CRC	Met Liver	No
ST-P4	PMID:34417225	Female	68	CRC	Met Liver	Yes
CRC: colorectal cancer;
Met Liver: Metastatic liver tumors.

## Sheet: Table S2
Table S2. Statistics of single-cell RNA sequencing data.
Sample ID	Number of cells before QC	Number of cells after QC	Tissue types	Data sources
HCC01T	4739	3168	PT	GSE149614
HCC02T	11866	8763	PT	GSE149614
HCC03T	7892	5720	PT	GSE149614
HCC04T	9173	6166	PT	GSE149614
HCC05T	9955	5719	PT	GSE149614
HCC06T	3068	685	PT	GSE149614
HCC07T	1106	890	PT	GSE149614
HCC08T	6369	4542	PT	GSE149614
HCC09T	3363	2338	PT	GSE149614
HCC10T	3213	2382	PT	GSE149614
HCC03N	5589	3439	NT	GSE149614
HCC04N	6320	4885	NT	GSE149614
HCC05N	5853	4320	NT	GSE149614
HCC06N	5528	3036	NT	GSE149614
HCC07N	5478	3991	NT	GSE149614
HCC08N	5504	4495	NT	GSE149614
HCC09N	6065	4454	NT	GSE149614
HCC10N	3883	3348	NT	GSE149614
COL07_LM	10319	9993	MT	GSE178318
COL12_LM	2052	2049	MT	GSE178318
COL15_LM	5843	5668	MT	GSE178318
COL16_LM	7340	7167	MT	GSE178318
COL17_LM	9172	8984	MT	GSE178318
COL18_LM	9048	8790	MT	GSE178318
GSE162708_1	3710	657	MT	GSE162708
GSM7058760	4504	3152	MT	GSE225857
GSM7058761	4616	4169	MT	GSE225857
LM12	745	602	MT	GSE154778
LM15	2905	2375	MT	GSE154778
LM16	2484	2171	MT	GSE154778
NT: non-tumor liver tissue;
PT: primary liver tumor;
MT: metastatic liver tumor.

## Sheet: Table S3
Table S3. Cell count across patients and tissue types and marker genes of 49 cell clusters.
Cell clusters	Major cell types	Annotation	Total numbers	Numbers of cells across tissue types			Markers
				NT	PT	MT
1	T/NK cells	T_CD4_CXCR4 (Tcm)	10959	4505	1495	4959	IL7R, GPR183, CCR7, CCR6, LTFB, EEF1G, CD40LG, FTH1, TPT1, CXCR4, AQP3, EEF1A1
2		T_CD4_FOXP3 (Treg)	6689	1049	1200	4440	FOXP3, S100A4, TNFRSF4, TNFRSF18, IL2RA, CTLA4, TIGIT, IL32, ICOS, DUSP4
3		T_CD4_IFNG (Th1)	7402	1634	1342	4426	IFNG, DUSP1, CCL4, CCL4L2, FOSB, FOS, TNF, BAG3, JUN, NR4A1
4		T_CD8_CCL14 (Tcm)	1300	1069	173	58	CD28, CCR7, IL7R, CXCR4, CMC1, CCL14, CRHBP, JUND, DUSP2, CCR6
5		T_CD8_FGFBP2 (Te)	7141	3105	1066	2970	GPR183, NKG7, GZMB, GNLY, GZMH, PRF1, CCL5, FGFBP2, KLRD1, KLRK1
6		T_CD8_HAVCR2 (Tex)	6579	1215	1199	4165	NELL2, IFNG, CCL3, CXCL13, GZMB, GNLY, ZNF683, HAVCR2, CTLA4, LAG3
7		T_CD8_LTB (Tem)	5233	2106	716	2411	GPR183, CD44, LTB, CXCR4, CXCR3, FXYD5, CD27,ISG10, GZMK, CST7
8		T_CD8_NR4A3 (Te)	5047	1877	822	2348	CD74, CST7, NKG7, CMC1, GZMA, SRGN, YPEL5, NR4A3, EOMES, CCL5
9		T_CD8_STMN1 (Tpro)	2147	274	644	1229	STMN1, HIST1H4C, UBE2C, MKI67, TOP2A, HMGN2, TUBB, PCLAF
10		T_CD8_CD69 (Trm)	3426	907	2325	194	ITGAE, CD69, AHSG, VTN, TF, FABP1, FGG, GSTA1, CRIP1, TSC22D3
11		T_CD8_TCF7 (Tpm)	9450	1459	1160	6831	TCF7, RARRES3, SELK, LMNA, CD52, TPTI, CCR7, CD44, FOS, IL7R
12		NKT	405	23	54	328	NKG7, GNLY, KLRD1, FCGR3A, LYAR, GAMM, LGALS1, IRF1, CCL3, CCL4
13		NK_CD160	7474	4141	1210	2123	NKG7, TYROBP, CMC1, KLRD1, CD160, CMC1, KLRF1, FGFBP2, XCL2, XCL1
14	B cells	B_BANK1	987	536	150	301	CD79A, MS4A1, EZR, CD37, BANK1, LAPTM5, CD82, CD83, CLECL1, CLEC2B, CLEC2D,CD52, GPR183, REL, IGHD
15		B_CXCR4	1031	593	134	304	CD79A, MS4A1, EEF1A1, FAU, CD82, CD83, CLECL1, CLEC2B, CLEC2D, CXCR4, EZR, CD74, CD37, LAPTM5, CD69
16		Plasma_CD38	1068	235	494	339	MZB1, JCHAIN, SEC11C, XBP1, SSR3, IGLC2, IGLC1, CD38, FKBP2, CD27
17		Plasma_NEAT1	981	173	474	334	MZB1, JCHAIN, SEC11C, XBP1, SSR3, IGHG3, NEAT1, NUPR1, IGHA2, FBP1
18		Plasma_IGHG1	408	20	384	4	MZB1, JCHAIN, SEC11C, FKBP11, XBP1, SSR3, IGHG1, IGHG4, ADA2
19	Myeloid cells	DC_CD1C (cDC2)	1388	504	363	521	HLA-DPB1, HLA-DQB1, CD1C, CLEC10A, FCER1A, CD1E, JAML, GPAT3, CD1B, IL1R2
20		DC_CLEC9A (cDC1)	776	358	205	213	CD74, LSP1, LGALS2, IDO1, CLEC9A, CADM1, DUSP4, TACSTD2, HLA-DOB, GPR157
21		DC_LILRA4 (pDC)	342	96	63	183	MZB1, JCHAIN, LILRA4, IL3RA, PTGDS, ITM2C, CLIC3, IRF4, PLD4, CXCR3
22		Mac_APOA2	2344	561	1347	436	FTL, APOE, C1QB, APOC1, C1QA, C1QC, SELENOP, ALB, APOA2, APOC3
23		Mac_TREM2	2665	216	1833	616	LGMN, C1QC, PLD3, C1QA, MS4A4A, C1QB, PSAP, TREM2, FCGR2A, GPR34
24		Mac_MARCO	2074	991	999	84	CD5L, MARCO, CETP, PDK4, SLC40A1, CXCL12, SDC3, CD163, CFD, CFP
25		Mac_SPP1	2393	233	1322	838	SPP1, CSTB, LGALS1, FABP5, GPNMB, GAPDH, S100A11, S100A10, CD9, ERO1A
26		Mac_UBE2C	258	18	228	12	PCLAF, CDK1, UBE2C, TOP2A, TK1, NUSAP1, BIRC5, RRM2, TYMS, CDKN3
27		Mac_VSIR	344	231	101	12	CD74, HLA-DRA, HLA-DPA1, HLA-DPB1, NOP53, VSIR, ATP5MC2, PABPC4, PRDM1, AOAH
28		Mac_WDR45B	2015	231	1093	691	FAM26F, C10orf54, FOSB, WDR45B, CCDC107, GPR183, RELA,CEBPD
29		Mono_Mac_CHMP1B	1767	475	582	710	LYZ, VCAN, FCN1, S100A4, CHMP1B, G0S2, FCGR3B, S100A9, ZFAND2A, GABARAPL1
30		Mono_Mac_IL1B	918	301	349	268	LYZ, VCAN, FCN1, G0S2, S100A6, S100A8, CXCL8,EREG, IL1B, CCL20, SOD2
31		Mono_Mac_IFITM2	1759	543	803	413	LYZ, VCAN, FCN1, S100A8, FCGR3B, CMTM2, S100A9, S100A12, IFITM2, NAMPT
32	Epithelial cells	Epi_ALDOB	1224	12	15	1197	HRG, C3, DCN, ALDOB, C1R, FGG, FGA, TF, FGB, ITIH2, IGFBP7
33		Epi_APOC1	4951	196	4047	708	GSTA1, APOA2, APOC1, APOC2, APOC3, FTL, APOE, RBP4, TTR, APOA1
34		Epi_APOE	3458	176	2885	397	APOE, CES1, AHSG, APOC2, AMBP, APOA1, APOC1, APOA2, ITIH3
35		Epi_B2M	591	8	577	6	AIF1, TYROBP, TMSB4X, SRGN, B2M, FTH1, SPP1, CCL4, RGS1
36		Epi_CES1	1429	23	1392	14	AKR1C2, HULC, AKR1C1, GLUL, GGH, CES1, AKR1C4, CHI3L1, ADH1B, CBR1
37		Epi_CLDN10	249	0	23	226	GNB2L1, ATP5G2, ATP5L, GLTSCR2, NHP2L1, LCN2, PRSS1, CLDN10, C9orf16, SEPW1
38		Epi_CLDN4	5442	76	720	4646	S100A4, KRT19, FXYD3, TACSTD2, MUC1. TM4SF1, SMIM22, CLDN4, SYT8
39		Epi_FGL1	1678	96	1510	72	APOE, FGL1, CYP2D6, APOH, CFHR1, A1BG, IGFBP1, APOC3, AMBP, AGXT
40		Epi_FUNDC2	1037	35	994	8	CCL20, NDUFA4L2, CD24, SNHG29, GAGE1, FUNDC2, GPC3, PAGE5, CA9, CXCL6
41		Epi_H19	194	1	193	0	CA1, H19, GAGE12H, PAGE1, CCL26, GAGE2A, ACTB, PLIN2
42		Epi_HDGF	2026	6	67	1953	KRT8, PTK2, BRI3, ESRP1, RBM3, EPCAM, GSTP1, CDH17, HDGF, MAL2
43		Epi_KRT8	2509	61	1264	1184	KRT8, EPCAM, KRT18, KRT19, CDH1, CEBR1, FXYD5
44		Epi_PLA2G2A	377	1	1	375	KRT8, EPCAM, KRT18, KRT19, PLA2G2A
45		Epi_TOP2A	1042	24	291	727	HN1, LY6D, TUBA1B, HMGB2, TOP2A, KIAA0101, CENPF, MKI67, CENPW, ASPM
46	Stroma cells	Endo_FCN2	1115	651	327	137	FCN2, FCN3, CLEC4G, CLEC1B, CCL14, CLEC4M, LYVE1, MRC1, PLAC8, CTSL
47		Endo_PLVAP	1899	680	815	404	PLVAP, RAMP2, CD34, PECAM1, EMCN, VWF, PODXL, STC1, CALCRL, BCAM
48		FIB_MYH11	934	138	431	365	MYL9, TPM2, RGS5, TAGLN, ACTA2, CALD1, MYH11, LGALS1, FRZB, HIGD1B
49		FIB_SERPINF1	1193	105	491	597	COL1A1, PCOLCE, TPM2,ACTA2, TAGLN, PDGFRB, SERPINF1, TGFB1,FN1, THBS2
NT: non-tumor liver tissue;
PT: primary liver tumor;
MT: metastatic liver tumor.

## Sheet: Table S4
Table S4. Pathway enrichment analyses in cell clusters.
(a) GO biological processes enriched by highly expressed genes in memory B cells.
ID	Description	GeneRatio	BgRatio	P value	P. adjust	Q value	Gene ID	Count
GO:0002399	MHC class II protein complex assembly	10/91	16/18903	3.13934e-20	3.18016e-17	2.57922e-17	HLA-DRA/HLA-DPB1/HLA-DRB1/HLA-DQA1/HLA-DQB1/HLA-DPA1/HLA-DRB5/HLA-DMB/HLA-DMA/HLA-DQA2	10
GO:0002503	peptide antigen assembly with MHC class II protein complex	10/91	16/18903	3.13934e-20	3.18016e-17	2.57922e-17	HLA-DRA/HLA-DPB1/HLA-DRB1/HLA-DQA1/HLA-DQB1/HLA-DPA1/HLA-DRB5/HLA-DMB/HLA-DMA/HLA-DQA2	10
GO:0002396	MHC protein complex assembly	10/91	20/18903	7.13064e-19	3.53717e-16	2.86877e-16	HLA-DRA/HLA-DPB1/HLA-DRB1/HLA-DQA1/HLA-DQB1/HLA-DPA1/HLA-DRB5/HLA-DMB/HLA-DMA/HLA-DQA2	10
GO:0002501	peptide antigen assembly with MHC protein complex	10/91	20/18903	7.13064e-19	3.53717e-16	2.86877e-16	HLA-DRA/HLA-DPB1/HLA-DRB1/HLA-DQA1/HLA-DQB1/HLA-DPA1/HLA-DRB5/HLA-DMB/HLA-DMA/HLA-DQA2	10
GO:0019886	antigen processing and presentation of exogenous peptide antigen via MHC class II	11/91	30/18903	8.72943e-19	3.53717e-16	2.86877e-16	HLA-DRA/HLA-DPB1/HLA-DRB1/HLA-DQA1/HLA-DQB1/CD74/HLA-DPA1/HLA-DRB5/HLA-DMB/HLA-DMA/HLA-DQA2	11
GO:0002495	antigen processing and presentation of peptide antigen via MHC class II	11/91	34/18903	4.50123e-18	1.51992e-15	1.23271e-15	HLA-DRA/HLA-DPB1/HLA-DRB1/HLA-DQA1/HLA-DQB1/CD74/HLA-DPA1/HLA-DRB5/HLA-DMB/HLA-DMA/HLA-DQA2	11
GO:0002504	antigen processing and presentation of peptide or polysaccharide antigen via MHC class II	11/91	36/18903	9.37931e-18	2.71464e-15	2.20167e-15	HLA-DRA/HLA-DPB1/HLA-DRB1/HLA-DQA1/HLA-DQB1/CD74/HLA-DPA1/HLA-DRB5/HLA-DMB/HLA-DMA/HLA-DQA2	11
GO:0002478	antigen processing and presentation of exogenous peptide antigen	11/91	40/18903	3.55326e-17	8.99864e-15	7.29822e-15	HLA-DRA/HLA-DPB1/HLA-DRB1/HLA-DQA1/HLA-DQB1/CD74/HLA-DPA1/HLA-DRB5/HLA-DMB/HLA-DMA/HLA-DQA2	11
GO:0019884	antigen processing and presentation of exogenous antigen	11/91	49/18903	4.32407e-16	9.73397e-14	7.8946e-14	HLA-DRA/HLA-DPB1/HLA-DRB1/HLA-DQA1/HLA-DQB1/CD74/HLA-DPA1/HLA-DRB5/HLA-DMB/HLA-DMA/HLA-DQA2	11
GO:0050870	positive regulation of T cell activation	17/91	251/18903	3.44992e-15	6.98953e-13	5.66876e-13	HLA-DRA/HLA-DPB1/HLA-DRB1/HLA-DQA1/HLA-DQB1/CD74/HLA-DPA1/CD83/ACTB/CCR7/HLA-DRB5/CORO1A/TNFRSF13C/HLA-DMB/HLA-DMA/HLA-DQA2/CD55	17
GO:0048002	antigen processing and presentation of peptide antigen	11/91	64/18903	1.04098e-14	1.91729e-12	1.55499e-12	HLA-DRA/HLA-DPB1/HLA-DRB1/HLA-DQA1/HLA-DQB1/CD74/HLA-DPA1/HLA-DRB5/HLA-DMB/HLA-DMA/HLA-DQA2	11
GO:0050863	regulation of T cell activation	19/91	376/18903	1.47818e-14	2.4386e-12	1.97779e-12	HLA-DRA/HLA-DPB1/HLA-DRB1/LAPTM5/HLA-DQA1/HLA-DQB1/CD74/HLA-DPA1/CD83/ACTB/CCR7/HLA-DRB5/CORO1A/TNFRSF13C/HLA-DMB/HLA-DMA/HLA-DQA2/CD55/JUNB	19
GO:1903039	positive regulation of leukocyte cell-cell adhesion	17/91	275/18903	1.56475e-14	2.4386e-12	1.97779e-12	HLA-DRA/HLA-DPB1/HLA-DRB1/HLA-DQA1/HLA-DQB1/CD74/HLA-DPA1/CD83/ACTB/CCR7/HLA-DRB5/CORO1A/TNFRSF13C/HLA-DMB/HLA-DMA/HLA-DQA2/CD55	17
GO:0007159	leukocyte cell-cell adhesion	19/91	414/18903	8.35738e-14	1.20943e-11	9.80893e-12	HLA-DRA/HLA-DPB1/HLA-DRB1/LAPTM5/HLA-DQA1/HLA-DQB1/CD74/HLA-DPA1/CD83/ACTB/EZR/CCR7/HLA-DRB5/CORO1A/TNFRSF13C/HLA-DMB/HLA-DMA/HLA-DQA2/CD55	19
GO:0019882	antigen processing and presentation	12/91	108/18903	1.40097e-13	1.89224e-11	1.53468e-11	HLA-DRA/HLA-DPB1/HLA-DRB1/HLA-DQA1/HLA-DQB1/CD74/HLA-DPA1/CCR7/HLA-DRB5/HLA-DMB/HLA-DMA/HLA-DQA2	12
GO:0022409	positive regulation of cell-cell adhesion	17/91	322/18903	2.06733e-13	2.48584e-11	2.0161e-11	HLA-DRA/HLA-DPB1/HLA-DRB1/HLA-DQA1/HLA-DQB1/CD74/HLA-DPA1/CD83/ACTB/CCR7/HLA-DRB5/CORO1A/TNFRSF13C/HLA-DMB/HLA-DMA/HLA-DQA2/CD55	17
GO:1903037	regulation of leukocyte cell-cell adhesion	18/91	377/18903	2.08585e-13	2.48584e-11	2.0161e-11	HLA-DRA/HLA-DPB1/HLA-DRB1/LAPTM5/HLA-DQA1/HLA-DQB1/CD74/HLA-DPA1/CD83/ACTB/CCR7/HLA-DRB5/CORO1A/TNFRSF13C/HLA-DMB/HLA-DMA/HLA-DQA2/CD55	18
GO:0051251	positive regulation of lymphocyte activation	18/91	400/18903	5.69483e-13	6.40985e-11	5.19861e-11	HLA-DRA/HLA-DPB1/HLA-DRB1/HLA-DQA1/HLA-DQB1/CD74/HLA-DPA1/CD83/ACTB/GPR183/CCR7/HLA-DRB5/CORO1A/TNFRSF13C/HLA-DMB/HLA-DMA/HLA-DQA2/CD55	18
GO:0022407	regulation of cell-cell adhesion	19/91	490/18903	1.65766e-12	1.76759e-10	1.43358e-10	HLA-DRA/HLA-DPB1/HLA-DRB1/LAPTM5/HLA-DQA1/HLA-DQB1/CD74/HLA-DPA1/CD83/ACTB/CCR7/HLA-DRB5/CORO1A/TNFRSF13C/HLA-DMB/HLA-DMA/HLA-DQA2/FXYD5/CD55	19
GO:0002381	immunoglobulin production involved in immunoglobulin-mediated immune response	10/91	74/18903	2.24525e-12	2.27444e-10	1.84465e-10	HLA-DRA/HLA-DPB1/HLA-DRB1/HLA-DQA1/HLA-DQB1/HLA-DPA1/HLA-DRB5/HLA-DMB/HLA-DMA/HLA-DQA2	10
GO:0002696	positive regulation of leukocyte activation	18/91	450/18903	4.11389e-12	3.96893e-10	3.21894e-10	HLA-DRA/HLA-DPB1/HLA-DRB1/HLA-DQA1/HLA-DQB1/CD74/HLA-DPA1/CD83/ACTB/GPR183/CCR7/HLA-DRB5/CORO1A/TNFRSF13C/HLA-DMB/HLA-DMA/HLA-DQA2/CD55	18
GO:0050867	positive regulation of cell activation	18/91	467/18903	7.62232e-12	7.01946e-10	5.69303e-10	HLA-DRA/HLA-DPB1/HLA-DRB1/HLA-DQA1/HLA-DQB1/CD74/HLA-DPA1/CD83/ACTB/GPR183/CCR7/HLA-DRB5/CORO1A/TNFRSF13C/HLA-DMB/HLA-DMA/HLA-DQA2/CD55	18
GO:0045785	positive regulation of cell adhesion	17/91	484/18903	1.32665e-10	1.1686e-08	9.47778e-09	HLA-DRA/HLA-DPB1/HLA-DRB1/HLA-DQA1/HLA-DQB1/CD74/HLA-DPA1/CD83/ACTB/CCR7/HLA-DRB5/CORO1A/TNFRSF13C/HLA-DMB/HLA-DMA/HLA-DQA2/CD55	17
GO:0016064	immunoglobulin mediated immune response	12/91	215/18903	4.94084e-10	4.17089e-08	3.38274e-08	HLA-DRA/HLA-DPB1/HLA-DRB1/HLA-DQA1/HLA-DQB1/CD74/HLA-DPA1/HLA-DRB5/HLA-DMB/HLA-DMA/HLA-DQA2/CD55	12
GO:0019724	B cell mediated immunity	12/91	218/18903	5.79235e-10	4.69412e-08	3.8071e-08	HLA-DRA/HLA-DPB1/HLA-DRB1/HLA-DQA1/HLA-DQB1/CD74/HLA-DPA1/HLA-DRB5/HLA-DMB/HLA-DMA/HLA-DQA2/CD55	12
GO:0002440	production of molecular mediator of immune response	14/91	333/18903	6.64411e-10	5.17729e-08	4.19897e-08	HLA-DRA/HLA-DPB1/HLA-DRB1/LAPTM5/HLA-DQA1/HLA-DQB1/CD74/HLA-DPA1/HLA-DRB5/HLA-DMB/HLA-DMA/HLA-DQA2/CD55/DDX21	14
GO:0002460	adaptive immune response based on somatic recombination of immune receptors built from immunoglobulin superfamily domains	14/91	375/18903	3.07629e-09	2.30836e-07	1.87216e-07	HLA-DRA/HLA-DPB1/HLA-DRB1/HLA-DQA1/HLA-DQB1/CD74/HLA-DPA1/HLA-DRB5/HLA-DMB/HLA-DMA/HLA-DQA2/LY9/CD55/JUNB	14
GO:0002449	lymphocyte mediated immunity	13/91	367/18903	2.2044e-08	1.59504e-06	1.29363e-06	HLA-DRA/HLA-DPB1/HLA-DRB1/HLA-DQA1/HLA-DQB1/CD74/HLA-DPA1/HLA-DRB5/CORO1A/HLA-DMB/HLA-DMA/HLA-DQA2/CD55	13
GO:0050851	antigen receptor-mediated signaling pathway	11/91	252/18903	3.51346e-08	2.45458e-06	1.99075e-06	HLA-DPB1/HLA-DRB1/LAPTM5/HLA-DQB1/MS4A1/BANK1/EZR/CCR7/CD79A/FOXP1/ELF1	11
GO:0002443	leukocyte mediated immunity	14/91	463/18903	4.39228e-08	2.96625e-06	2.40574e-06	HLA-DRA/HLA-DPB1/HLA-DRB1/HLA-DQA1/HLA-DQB1/CD74/HLA-DPA1/HLA-DRB5/CORO1A/HLA-DMB/HLA-DMA/HLA-DQA2/CD55/DDX21	14
GO:0002285	lymphocyte activation involved in immune response	10/91	207/18903	5.92869e-08	3.87468e-06	3.14251e-06	HLA-DRA/HLA-DRB1/CD74/GPR183/CORO1A/IRF8/HLA-DMB/FOXP1/LY9/JUNB	10
GO:0035710	CD4-positive, alpha-beta T cell activation	8/91	115/18903	8.19295e-08	5.18716e-06	4.20697e-06	HLA-DRA/HLA-DRB1/CD83/GPR183/FOXP1/LY9/CD55/JUNB	8
GO:0002286	T cell activation involved in immune response	8/91	118/18903	1.00145e-07	5.99489e-06	4.86207e-06	HLA-DRA/HLA-DRB1/CD74/GPR183/HLA-DMB/FOXP1/LY9/JUNB	8
GO:0002377	immunoglobulin production	10/91	219/18903	1.00605e-07	5.99489e-06	4.86207e-06	HLA-DRA/HLA-DPB1/HLA-DRB1/HLA-DQA1/HLA-DQB1/HLA-DPA1/HLA-DRB5/HLA-DMB/HLA-DMA/HLA-DQA2	10
GO:0030098	lymphocyte differentiation	13/91	419/18903	1.03622e-07	5.99823e-06	4.86478e-06	HLA-DRA/HLA-DRB1/CD74/MS4A1/CD83/ACTB/GPR183/CCR7/CD79A/IRF8/FOXP1/LY9/JUNB	13
GO:0070661	leukocyte proliferation	12/91	348/18903	1.07425e-07	6.04562e-06	4.90321e-06	HLA-DPB1/HLA-DRB1/CD74/HLA-DPA1/MS4A1/GPR183/CD79A/CORO1A/TNFRSF13C/HLA-DMB/CD55/JUNB	12
GO:0043367	CD4-positive, alpha-beta T cell differentiation	7/91	88/18903	2.19287e-07	1.20074e-05	9.73845e-06	HLA-DRA/HLA-DRB1/CD83/GPR183/FOXP1/LY9/JUNB	7
GO:0046651	lymphocyte proliferation	11/91	305/18903	2.42408e-07	1.29242e-05	1.0482e-05	HLA-DPB1/HLA-DRB1/CD74/HLA-DPA1/MS4A1/GPR183/CD79A/CORO1A/TNFRSF13C/HLA-DMB/CD55	11
GO:0002429	immune response-activating cell surface receptor signaling pathway	11/91	312/18903	3.03989e-07	1.50215e-05	1.2183e-05	HLA-DPB1/HLA-DRB1/LAPTM5/HLA-DQB1/MS4A1/BANK1/EZR/CCR7/CD79A/FOXP1/ELF1	11
GO:0002757	immune response-activating signal transduction	11/91	312/18903	3.03989e-07	1.50215e-05	1.2183e-05	HLA-DPB1/HLA-DRB1/LAPTM5/HLA-DQB1/MS4A1/BANK1/EZR/CCR7/CD79A/FOXP1/ELF1	11
GO:0032943	mononuclear cell proliferation	11/91	312/18903	3.03989e-07	1.50215e-05	1.2183e-05	HLA-DPB1/HLA-DRB1/CD74/HLA-DPA1/MS4A1/GPR183/CD79A/CORO1A/TNFRSF13C/HLA-DMB/CD55	11
GO:1903131	mononuclear cell differentiation	13/91	473/18903	4.15062e-07	2.00218e-05	1.62384e-05	HLA-DRA/HLA-DRB1/CD74/MS4A1/CD83/ACTB/GPR183/CCR7/CD79A/IRF8/FOXP1/LY9/JUNB	13
GO:0002253	activation of immune response	12/91	397/18903	4.41587e-07	2.08059e-05	1.68743e-05	HLA-DPB1/HLA-DRB1/LAPTM5/HLA-DQB1/MS4A1/BANK1/EZR/CCR7/CD79A/FOXP1/ELF1/CD55	12
GO:0050671	positive regulation of lymphocyte proliferation	8/91	146/18903	5.1689e-07	2.38005e-05	1.9303e-05	HLA-DPB1/CD74/HLA-DPA1/GPR183/CORO1A/TNFRSF13C/HLA-DMB/CD55	8
GO:0001819	positive regulation of cytokine production	13/91	486/18903	5.63867e-07	2.53865e-05	2.05894e-05	HLA-DPB1/LAPTM5/CD74/HLA-DPA1/CD83/CCR7/LTB/IRF8/FOXP1/LY9/CD55/GPSM3/DDX21	13
GO:0032946	positive regulation of mononuclear cell proliferation	8/91	149/18903	6.03542e-07	2.65821e-05	2.1559e-05	HLA-DPB1/CD74/HLA-DPA1/GPR183/CORO1A/TNFRSF13C/HLA-DMB/CD55	8
GO:0002468	dendritic cell antigen processing and presentation	4/91	15/18903	6.58701e-07	2.83942e-05	2.30287e-05	HLA-DRA/HLA-DRB1/CD74/CCR7	4
GO:0002768	immune response-regulating cell surface receptor signaling pathway	11/91	341/18903	7.32549e-07	3.09197e-05	2.5077e-05	HLA-DPB1/HLA-DRB1/LAPTM5/HLA-DQB1/MS4A1/BANK1/EZR/CCR7/CD79A/FOXP1/ELF1	11
GO:0042093	T-helper cell differentiation	6/91	68/18903	9.07116e-07	3.75065e-05	3.04191e-05	HLA-DRA/HLA-DRB1/GPR183/FOXP1/LY9/JUNB	6
GO:0002294	CD4-positive, alpha-beta T cell differentiation involved in immune response	6/91	70/18903	1.07831e-06	4.3693e-05	3.54365e-05	HLA-DRA/HLA-DRB1/GPR183/FOXP1/LY9/JUNB	6
GO:0002287	alpha-beta T cell activation involved in immune response	6/91	71/18903	1.17331e-06	4.5714e-05	3.70757e-05	HLA-DRA/HLA-DRB1/GPR183/FOXP1/LY9/JUNB	6
GO:0002293	alpha-beta T cell differentiation involved in immune response	6/91	71/18903	1.17331e-06	4.5714e-05	3.70757e-05	HLA-DRA/HLA-DRB1/GPR183/FOXP1/LY9/JUNB	6
GO:0070665	positive regulation of leukocyte proliferation	8/91	167/18903	1.43045e-06	5.46809e-05	4.43482e-05	HLA-DPB1/CD74/HLA-DPA1/GPR183/CORO1A/TNFRSF13C/HLA-DMB/CD55	8
GO:0002366	leukocyte activation involved in immune response	10/91	293/18903	1.45907e-06	5.47421e-05	4.43978e-05	HLA-DRA/HLA-DRB1/CD74/GPR183/CORO1A/IRF8/HLA-DMB/FOXP1/LY9/JUNB	10
GO:0046632	alpha-beta T cell differentiation	7/91	117/18903	1.53033e-06	5.63718e-05	4.57195e-05	HLA-DRA/HLA-DRB1/CD83/GPR183/FOXP1/LY9/JUNB	7
GO:0030217	T cell differentiation	10/91	296/18903	1.5992e-06	5.78566e-05	4.69238e-05	HLA-DRA/HLA-DRB1/CD74/CD83/ACTB/GPR183/CCR7/FOXP1/LY9/JUNB	10
GO:0002263	cell activation involved in immune response	10/91	297/18903	1.64844e-06	5.85921e-05	4.75202e-05	HLA-DRA/HLA-DRB1/CD74/GPR183/CORO1A/IRF8/HLA-DMB/FOXP1/LY9/JUNB	10
GO:0046631	alpha-beta T cell activation	8/91	174/18903	1.94656e-06	6.79954e-05	5.51467e-05	HLA-DRA/HLA-DRB1/CD83/GPR183/FOXP1/LY9/CD55/JUNB	8
GO:0002292	T cell differentiation involved in immune response	6/91	79/18903	2.20807e-06	7.58227e-05	6.14949e-05	HLA-DRA/HLA-DRB1/GPR183/FOXP1/LY9/JUNB	6
GO:0050670	regulation of lymphocyte proliferation	9/91	239/18903	2.26157e-06	7.63658e-05	6.19354e-05	HLA-DPB1/HLA-DRB1/CD74/HLA-DPA1/GPR183/CORO1A/TNFRSF13C/HLA-DMB/CD55	9
GO:0032944	regulation of mononuclear cell proliferation	9/91	243/18903	2.59169e-06	8.6078e-05	6.98123e-05	HLA-DPB1/HLA-DRB1/CD74/HLA-DPA1/GPR183/CORO1A/TNFRSF13C/HLA-DMB/CD55	9
GO:0050852	T cell receptor signaling pathway	7/91	139/18903	4.8329e-06	0.000157927	0.000128084	HLA-DPB1/HLA-DRB1/LAPTM5/HLA-DQB1/EZR/CCR7/ELF1	7
GO:0030833	regulation of actin filament polymerization	7/91	140/18903	5.06752e-06	0.000162965	0.000132171	TMSB4X/TMSB10/CCR7/CORO1A/ARPC3/COTL1/PFN1	7
GO:0008154	actin polymerization or depolymerization	8/91	200/18903	5.47413e-06	0.00017329	0.000140545	TMSB4X/TMSB10/CFL1/CCR7/CORO1A/ARPC3/COTL1/PFN1	8
GO:0070663	regulation of leukocyte proliferation	9/91	269/18903	5.92945e-06	0.000184817	0.000149893	HLA-DPB1/HLA-DRB1/CD74/HLA-DPA1/GPR183/CORO1A/TNFRSF13C/HLA-DMB/CD55	9
GO:0006414	translational elongation	5/91	55/18903	6.65738e-06	0.000204361	0.000165744	EEF1A1/EEF1B2/EEF2/EEF1G/RACK1	5
GO:0008064	regulation of actin polymerization or depolymerization	7/91	159/18903	1.16849e-05	0.000353338	0.00028657	TMSB4X/TMSB10/CCR7/CORO1A/ARPC3/COTL1/PFN1	7
GO:0042102	positive regulation of T cell proliferation	6/91	106/18903	1.22132e-05	0.000363882	0.000295121	HLA-DPB1/HLA-DPA1/CORO1A/TNFRSF13C/HLA-DMB/CD55	6
GO:0032615	interleukin-12 production	5/91	63/18903	1.305e-05	0.000376583	0.000305422	LAPTM5/CCR7/LTB/IRF8/FOXP1	5
GO:0032655	regulation of interleukin-12 production	5/91	63/18903	1.305e-05	0.000376583	0.000305422	LAPTM5/CCR7/LTB/IRF8/FOXP1	5
GO:0030832	regulation of actin filament length	7/91	162/18903	1.31971e-05	0.000376583	0.000305422	TMSB4X/TMSB10/CCR7/CORO1A/ARPC3/COTL1/PFN1	7
GO:0050854	regulation of antigen receptor-mediated signaling pathway	5/91	66/18903	1.64052e-05	0.000461625	0.000374394	LAPTM5/EZR/CCR7/FOXP1/ELF1	5
GO:0030041	actin filament polymerization	7/91	170/18903	1.80401e-05	0.000500674	0.000406065	TMSB4X/TMSB10/CCR7/CORO1A/ARPC3/COTL1/PFN1	7
GO:0032609	interferon-gamma production	6/91	119/18903	2.36319e-05	0.000638375	0.000517745	HLA-DPB1/HLA-DRB1/LAPTM5/HLA-DPA1/CCR7/IRF8	6
GO:0032649	regulation of interferon-gamma production	6/91	119/18903	2.36319e-05	0.000638375	0.000517745	HLA-DPB1/HLA-DRB1/LAPTM5/HLA-DPA1/CCR7/IRF8	6
GO:0042129	regulation of T cell proliferation	7/91	182/18903	2.79885e-05	0.000746114	0.000605125	HLA-DPB1/HLA-DRB1/HLA-DPA1/CORO1A/TNFRSF13C/HLA-DMB/CD55	7
GO:2000514	regulation of CD4-positive, alpha-beta T cell activation	5/91	79/18903	3.93863e-05	0.00103632	0.000840492	HLA-DRA/HLA-DRB1/CD83/CD55/JUNB	5
GO:0032735	positive regulation of interleukin-12 production	4/91	42/18903	4.89052e-05	0.00127028	0.00103024	LAPTM5/CCR7/LTB/IRF8	4
GO:0032271	regulation of protein polymerization	7/91	201/18903	5.26817e-05	0.00135105	0.00109575	TMSB4X/TMSB10/CCR7/CORO1A/ARPC3/COTL1/PFN1	7
GO:0110053	regulation of actin filament organization	8/91	278/18903	5.85507e-05	0.0014727	0.00119441	TMSB4X/TMSB10/CCR7/CORO1A/ARPC3/ACTG1/COTL1/PFN1	8
GO:0050856	regulation of T cell receptor signaling pathway	4/91	44/18903	5.88791e-05	0.0014727	0.00119441	LAPTM5/EZR/CCR7/ELF1	4
GO:2000516	positive regulation of CD4-positive, alpha-beta T cell activation	4/91	45/18903	6.43865e-05	0.00158659	0.00128678	HLA-DRA/HLA-DRB1/CD83/CD55	4
GO:0007015	actin filament organization	10/91	454/18903	6.54424e-05	0.00158659	0.00128678	TMSB4X/TMSB10/EZR/CFL1/CCR7/CORO1A/ARPC3/ACTG1/COTL1/PFN1	10
GO:0032956	regulation of actin cytoskeleton organization	9/91	365/18903	6.57818e-05	0.00158659	0.00128678	TMSB4X/TMSB10/CCR7/ARHGDIB/CORO1A/ARPC3/ACTG1/COTL1/PFN1	9
GO:0032535	regulation of cellular component size	9/91	367/18903	6.8596e-05	0.00163501	0.00132605	TMSB4X/TMSB10/NPM1/EZR/CCR7/CORO1A/ARPC3/COTL1/PFN1	9
GO:0042098	T cell proliferation	7/91	212/18903	7.37057e-05	0.00173637	0.00140826	HLA-DPB1/HLA-DRB1/HLA-DPA1/CORO1A/TNFRSF13C/HLA-DMB/CD55	7
GO:1902903	regulation of supramolecular fiber organization	9/91	384/18903	9.689e-05	0.00225631	0.00182995	TMSB4X/PFDN5/TMSB10/CCR7/CORO1A/ARPC3/ACTG1/COTL1/PFN1	9
GO:0045655	regulation of monocyte differentiation	3/91	20/18903	0.000115949	0.00266947	0.00216503	HLA-DRB1/CD74/FOXP1	3
GO:0042100	B cell proliferation	5/91	104/18903	0.000146231	0.0033208	0.00269329	CD74/MS4A1/GPR183/CD79A/TNFRSF13C	5
GO:0032970	regulation of actin filament-based process	9/91	406/18903	0.000147518	0.0033208	0.00269329	TMSB4X/TMSB10/CCR7/ARHGDIB/CORO1A/ARPC3/ACTG1/COTL1/PFN1	9
GO:0043370	regulation of CD4-positive, alpha-beta T cell differentiation	4/91	56/18903	0.00015244	0.00339388	0.00275256	HLA-DRA/HLA-DRB1/CD83/JUNB	4
GO:0006959	humoral immune response	8/91	320/18903	0.000155242	0.0034187	0.00277268	HLA-DRB1/HLA-DQB1/MS4A1/CD83/FAU/GPR183/CCR7/CD55	8
GO:0045580	regulation of T cell differentiation	6/91	179/18903	0.00022703	0.00494583	0.00401124	HLA-DRA/HLA-DRB1/CD74/CD83/ACTB/JUNB	6
GO:0050860	negative regulation of T cell receptor signaling pathway	3/91	25/18903	0.000229892	0.0049549	0.0040186	LAPTM5/EZR/ELF1	3
GO:0046634	regulation of alpha-beta T cell activation	5/91	115/18903	0.000234125	0.00499303	0.00404953	HLA-DRA/HLA-DRB1/CD83/CD55/JUNB	5
GO:0045582	positive regulation of T cell differentiation	5/91	117/18903	0.000253674	0.00535359	0.00434195	HLA-DRA/HLA-DRB1/CD74/CD83/ACTB	5
GO:0019883	antigen processing and presentation of endogenous antigen	3/91	26/18903	0.000258974	0.00540908	0.00438696	HLA-DRA/HLA-DRB1/CD74	3
GO:0002699	positive regulation of immune effector process	7/91	261/18903	0.000266278	0.00550489	0.00446466	HLA-DRA/HLA-DRB1/LAPTM5/CD74/HLA-DMB/CD55/DDX21	7
GO:0042113	B cell activation	8/91	350/18903	0.000284989	0.0058322	0.00473013	LAPTM5/CD74/MS4A1/BANK1/GPR183/CD79A/TNFRSF13C/IRF8	8
GO:0002407	dendritic cell chemotaxis	3/91	27/18903	0.000290333	0.00588214	0.00477062	CXCR4/GPR183/CCR7	3
GO:0043123	positive regulation of I-kappaB kinase/NF-kappaB signaling	6/91	189/18903	0.000304121	0.00610049	0.00494771	HLA-DRB1/CD74/CCR7/REL/BIRC3/DDX21	6
GO:0045621	positive regulation of lymphocyte differentiation	5/91	130/18903	0.000412662	0.0081128	0.00657977	HLA-DRA/HLA-DRB1/CD74/CD83/ACTB	5
GO:0051258	protein polymerization	7/91	281/18903	0.000415598	0.0081128	0.00657977	TMSB4X/TMSB10/CCR7/CORO1A/ARPC3/COTL1/PFN1	7
GO:0001818	negative regulation of cytokine production	8/91	371/18903	0.000420439	0.0081128	0.00657977	HLA-DRB1/LAPTM5/CD83/BANK1/TMSB4X/EZR/CCR7/REL	8
GO:0046635	positive regulation of alpha-beta T cell activation	4/91	73/18903	0.000424461	0.0081128	0.00657977	HLA-DRA/HLA-DRB1/CD83/CD55	4
GO:0046637	regulation of alpha-beta T cell differentiation	4/91	73/18903	0.000424461	0.0081128	0.00657977	HLA-DRA/HLA-DRB1/CD83/JUNB	4
GO:0002697	regulation of immune effector process	8/91	379/18903	0.000484151	0.0091672	0.00743492	HLA-DRA/HLA-DRB1/LAPTM5/CD74/HLA-DMB/CD55/DDX21/JUNB	8
GO:0050858	negative regulation of antigen receptor-mediated signaling pathway	3/91	33/18903	0.000530366	0.00989396	0.00802435	LAPTM5/EZR/ELF1	3
GO:0045619	regulation of lymphocyte differentiation	6/91	210/18903	0.000532301	0.00989396	0.00802435	HLA-DRA/HLA-DRB1/CD74/CD83/ACTB/JUNB	6
GO:0002720	positive regulation of cytokine production involved in immune response	4/91	79/18903	0.000573214	0.0104859	0.00850441	LAPTM5/CD74/CD55/DDX21	4
GO:0036336	dendritic cell migration	3/91	34/18903	0.000579673	0.0104859	0.00850441	CXCR4/GPR183/CCR7	3
GO:0061081	positive regulation of myeloid leukocyte cytokine production involved in immune response	3/91	34/18903	0.000579673	0.0104859	0.00850441	LAPTM5/CD74/DDX21	3
GO:0043372	positive regulation of CD4-positive, alpha-beta T cell differentiation	3/91	35/18903	0.000631816	0.011328	0.00918738	HLA-DRA/HLA-DRB1/CD83	3
GO:0002573	myeloid leukocyte differentiation	6/91	218/18903	0.000647793	0.0115125	0.00933707	HLA-DRB1/CD74/GPR183/CCR7/FOXP1/JUNB	6
GO:0050921	positive regulation of chemotaxis	5/91	144/18903	0.000657846	0.0115272	0.00934897	CD74/CXCR4/TMSB4X/CCR7/GPSM3	5
GO:0006446	regulation of translational initiation	4/91	82/18903	0.000659998	0.0115272	0.00934897	BANK1/EIF1/NPM1/EIF3E	4
GO:0030224	monocyte differentiation	3/91	36/18903	0.000686862	0.0118939	0.00964635	HLA-DRB1/CD74/FOXP1	3
GO:0044403	biological process involved in symbiotic interaction	7/91	307/18903	0.000702707	0.0120651	0.00978524	HLA-DRB1/CD74/EEF1A1/CXCR4/CFL1/CD55/CHMP1B	7
GO:0043516	regulation of DNA damage response, signal transduction by p53 class mediator	3/91	38/18903	0.000805915	0.0136642	0.0110821	CD74/DDX5/NPM1	3
GO:0043254	regulation of protein-containing complex assembly	8/91	410/18903	0.000809329	0.0136642	0.0110821	TMSB4X/TMSB10/CCR7/CORO1A/RACK1/ARPC3/COTL1/PFN1	8
GO:1902105	regulation of leukocyte differentiation	7/91	317/18903	0.000847946	0.0141978	0.011515	HLA-DRA/HLA-DRB1/CD74/CD83/ACTB/FOXP1/JUNB	7
GO:0050920	regulation of chemotaxis	6/91	230/18903	0.000856457	0.0142228	0.0115352	CD74/CXCR4/TMSB4X/GPR183/CCR7/GPSM3	6
GO:0019058	viral life cycle	7/91	319/18903	0.000879652	0.0143724	0.0116565	HLA-DRB1/CD74/EEF1A1/CXCR4/PABPC1/CD55/CHMP1B	7
GO:0060326	cell chemotaxis	7/91	319/18903	0.000879652	0.0143724	0.0116565	CD74/CXCR4/TMSB4X/GPR183/CCR7/CORO1A/GPSM3	7
GO:0016032	viral process	8/91	421/18903	0.00096003	0.0155602	0.0126198	HLA-DRB1/CD74/EEF1A1/CXCR4/PABPC1/CFL1/CD55/CHMP1B	8
GO:0002361	CD4-positive, CD25-positive, alpha-beta regulatory T cell differentiation	2/91	10/18903	0.00100588	0.0157978	0.0128126	HLA-DRA/HLA-DRB1	2
GO:0045657	positive regulation of monocyte differentiation	2/91	10/18903	0.00100588	0.0157978	0.0128126	HLA-DRB1/CD74	2
GO:0051342	regulation of cyclic-nucleotide phosphodiesterase activity	2/91	10/18903	0.00100588	0.0157978	0.0128126	CALM2/RACK1	2
GO:0098974	postsynaptic actin cytoskeleton organization	2/91	10/18903	0.00100588	0.0157978	0.0128126	ACTB/ACTG1	2
GO:0030595	leukocyte chemotaxis	6/91	240/18903	0.00106707	0.0166299	0.0134875	CD74/CXCR4/GPR183/CCR7/CORO1A/GPSM3	6
GO:0002181	cytoplasmic translation	5/91	161/18903	0.00108626	0.0167997	0.0136252	UBA52/FAU/PABPC1/EIF3E/RACK1	5
GO:0002347	response to tumor cell	3/91	43/18903	0.00115868	0.0176502	0.0143149	HLA-DRB1/LAPTM5/TXNIP	3
GO:0045622	regulation of T-helper cell differentiation	3/91	43/18903	0.00115868	0.0176502	0.0143149	HLA-DRA/HLA-DRB1/JUNB	3
GO:0051494	negative regulation of cytoskeleton organization	5/91	165/18903	0.00121162	0.018124	0.0146992	TMSB4X/TMSB10/NPM1/CORO1A/PFN1	5
GO:0002604	regulation of dendritic cell antigen processing and presentation	2/91	11/18903	0.00122557	0.018124	0.0146992	CD74/CCR7	2
GO:0042989	sequestering of actin monomers	2/91	11/18903	0.00122557	0.018124	0.0146992	TMSB4X/TMSB10	2
GO:0045060	negative thymic T cell selection	2/91	11/18903	0.00122557	0.018124	0.0146992	CD74/CCR7	2
GO:0030890	positive regulation of B cell proliferation	3/91	45/18903	0.00132306	0.0194241	0.0157536	CD74/GPR183/TNFRSF13C	3
GO:1902904	negative regulation of supramolecular fiber organization	5/91	169/18903	0.00134738	0.0196388	0.0159277	TMSB4X/PFDN5/TMSB10/CORO1A/PFN1	5
GO:0043122	regulation of I-kappaB kinase/NF-kappaB signaling	6/91	255/18903	0.00145509	0.0207711	0.0168461	HLA-DRB1/CD74/CCR7/REL/BIRC3/DDX21	6
GO:0043380	regulation of memory T cell differentiation	2/91	12/18903	0.00146608	0.0207711	0.0168461	HLA-DRA/HLA-DRB1	2
GO:0043383	negative T cell selection	2/91	12/18903	0.00146608	0.0207711	0.0168461	CD74/CCR7	2
GO:0099188	postsynaptic cytoskeleton organization	2/91	12/18903	0.00146608	0.0207711	0.0168461	ACTB/ACTG1	2
GO:0008630	intrinsic apoptotic signaling pathway in response to DNA damage	4/91	102/18903	0.00149061	0.0209721	0.0170091	CD74/CRIP1/BCL2A1/HNRNPK	4
GO:1901796	regulation of signal transduction by p53 class mediator	4/91	105/18903	0.0016585	0.0231733	0.0187944	CD74/DDX5/NPM1/HNRNPK	4
GO:0043379	memory T cell differentiation	2/91	13/18903	0.00172722	0.023805	0.0193067	HLA-DRA/HLA-DRB1	2
GO:0061052	negative regulation of cell growth involved in cardiac muscle cell development	2/91	13/18903	0.00172722	0.023805	0.0193067	FOXP1/RGS2	2
GO:0061082	myeloid leukocyte cytokine production	3/91	50/18903	0.00179607	0.0245867	0.0199407	LAPTM5/CD74/DDX21	3
GO:0045058	T cell selection	3/91	51/18903	0.00190172	0.0254855	0.0206696	CD74/CCR7/LY9	3
GO:0033209	tumor necrosis factor-mediated signaling pathway	4/91	109/18903	0.00190224	0.0254855	0.0206696	LAPTM5/TMSB4X/TNFRSF13C/BIRC3	4
GO:0048024	regulation of mRNA splicing, via spliceosome	4/91	109/18903	0.00190224	0.0254855	0.0206696	DDX5/HNRNPA1/NPM1/HNRNPK	4
GO:0044000	movement in host	5/91	183/18903	0.00191204	0.0254855	0.0206696	HLA-DRB1/CD74/CXCR4/CD55/CHMP1B	5
GO:1902107	positive regulation of leukocyte differentiation	5/91	184/18903	0.00195809	0.0257604	0.0208926	HLA-DRA/HLA-DRB1/CD74/CD83/ACTB	5
GO:1903708	positive regulation of hemopoiesis	5/91	184/18903	0.00195809	0.0257604	0.0208926	HLA-DRA/HLA-DRB1/CD74/CD83/ACTB	5
GO:0046598	positive regulation of viral entry into host cell	2/91	14/18903	0.00200878	0.0259223	0.0210239	HLA-DRB1/CD74	2
GO:0075294	positive regulation by symbiont of entry into host	2/91	14/18903	0.00200878	0.0259223	0.0210239	HLA-DRB1/CD74	2
GO:0090715	immunological memory formation process	2/91	14/18903	0.00200878	0.0259223	0.0210239	HLA-DRA/HLA-DRB1	2
GO:0046638	positive regulation of alpha-beta T cell differentiation	3/91	53/18903	0.00212447	0.0272416	0.0220939	HLA-DRA/HLA-DRB1/CD83	3
GO:0002903	negative regulation of B cell apoptotic process	2/91	15/18903	0.00231058	0.0292578	0.0237291	CD74/FOXP1	2
GO:0097212	lysosomal membrane organization	2/91	15/18903	0.00231058	0.0292578	0.0237291	LAPTM5/CHMP1B	2
GO:2000107	negative regulation of leukocyte apoptotic process	3/91	55/18903	0.00236279	0.0296668	0.0240608	CD74/CCR7/FOXP1	3
GO:0006417	regulation of translation	8/91	486/18903	0.00237217	0.0296668	0.0240608	BANK1/PABPC1/EEF2/EIF1/NPM1/EIF3E/RACK1/RGS2	8
GO:0002718	regulation of cytokine production involved in immune response	4/91	118/18903	0.0025393	0.0315621	0.025598	LAPTM5/CD74/CD55/DDX21	4
GO:0030033	microvillus assembly	2/91	16/18903	0.00263241	0.03252	0.0263748	EZR/FXYD5	2
GO:0007249	I-kappaB kinase/NF-kappaB signaling	6/91	288/18903	0.00268083	0.0327377	0.0265514	HLA-DRB1/CD74/CCR7/REL/BIRC3/DDX21	6
GO:0002819	regulation of adaptive immune response	5/91	198/18903	0.00269142	0.0327377	0.0265514	HLA-DRA/HLA-DRB1/CD48/CD55/JUNB	5
GO:0002367	cytokine production involved in immune response	4/91	120/18903	0.00269852	0.0327377	0.0265514	LAPTM5/CD74/CD55/DDX21	4
GO:0001961	positive regulation of cytokine-mediated signaling pathway	3/91	58/18903	0.00275026	0.0331668	0.0268995	LAPTM5/CD74/CXCR4	3
GO:0006413	translational initiation	4/91	123/18903	0.00294999	0.0352368	0.0285783	BANK1/EIF1/NPM1/EIF3E	4
GO:0090713	immunological memory process	2/91	17/18903	0.00297408	0.0352368	0.0285783	HLA-DRA/HLA-DRB1	2
GO:1902165	regulation of intrinsic apoptotic signaling pathway in response to DNA damage by p53 class mediator	2/91	17/18903	0.00297408	0.0352368	0.0285783	CD74/HNRNPK	2
GO:0051701	biological process involved in interaction with host	5/91	203/18903	0.00299607	0.035291	0.0286222	HLA-DRB1/CD74/CXCR4/CD55/CHMP1B	5
GO:0002711	positive regulation of T cell mediated immunity	3/91	60/18903	0.00302907	0.0354734	0.0287702	HLA-DRA/HLA-DRB1/CD55	3
GO:0050864	regulation of B cell activation	5/91	204/18903	0.00305988	0.0356282	0.0288957	LAPTM5/CD74/BANK1/GPR183/TNFRSF13C	5
GO:0097193	intrinsic apoptotic signaling pathway	6/91	298/18903	0.00317267	0.0367304	0.0297897	CD74/DDX5/CRIP1/RACK1/BCL2A1/HNRNPK	6
GO:0003159	morphogenesis of an endothelium	2/91	18/18903	0.0033354	0.0377515	0.0306178	CXCR4/FOXP1	2
GO:0061154	endothelial tube morphogenesis	2/91	18/18903	0.0033354	0.0377515	0.0306178	CXCR4/FOXP1	2
GO:0072567	chemokine (C-X-C motif) ligand 2 production	2/91	18/18903	0.0033354	0.0377515	0.0306178	CD74/FOXP1	2
GO:2000341	regulation of chemokine (C-X-C motif) ligand 2 production	2/91	18/18903	0.0033354	0.0377515	0.0306178	CD74/FOXP1	2
GO:0032623	interleukin-2 production	3/91	63/18903	0.00347884	0.0389199	0.0315654	LAPTM5/CD83/EZR	3
GO:0032663	regulation of interleukin-2 production	3/91	63/18903	0.00347884	0.0389199	0.0315654	LAPTM5/CD83/EZR	3
GO:0030099	myeloid cell differentiation	7/91	407/18903	0.00349626	0.0389199	0.0315654	HLA-DRB1/CD74/GPR183/CCR7/IRF8/FOXP1/JUNB	7
GO:0050853	B cell receptor signaling pathway	4/91	130/18903	0.00359818	0.0398356	0.0323081	MS4A1/BANK1/CD79A/FOXP1	4
GO:0048524	positive regulation of viral process	3/91	64/18903	0.00363734	0.0400502	0.0324822	HLA-DRB1/CD74/PABPC1	3
GO:0002483	antigen processing and presentation of endogenous peptide antigen	2/91	19/18903	0.00371616	0.0404782	0.0328293	HLA-DRA/HLA-DRB1	2
GO:0045947	negative regulation of translational initiation	2/91	19/18903	0.00371616	0.0404782	0.0328293	BANK1/EIF3E	2
GO:1903706	regulation of hemopoiesis	7/91	413/18903	0.00378771	0.040953	0.0332143	HLA-DRA/HLA-DRB1/CD74/CD83/ACTB/FOXP1/JUNB	7
GO:0060760	positive regulation of response to cytokine stimulus	3/91	65/18903	0.00380018	0.040953	0.0332143	LAPTM5/CD74/CXCR4	3
GO:0002702	positive regulation of production of molecular mediator of immune response	4/91	133/18903	0.0039034	0.0418428	0.033936	LAPTM5/CD74/CD55/DDX21	4
GO:0030837	negative regulation of actin filament polymerization	3/91	66/18903	0.00396741	0.0423051	0.034311	TMSB4X/TMSB10/PFN1	3
GO:0002577	regulation of antigen processing and presentation	2/91	20/18903	0.00411619	0.0434343	0.0352268	CD74/CCR7	2
GO:0044794	positive regulation by host of viral process	2/91	20/18903	0.00411619	0.0434343	0.0352268	EEF1A1/CFL1	2
GO:0030888	regulation of B cell proliferation	3/91	67/18903	0.00413906	0.043441	0.0352322	CD74/GPR183/TNFRSF13C	3
GO:0070372	regulation of ERK1 and ERK2 cascade	6/91	315/18903	0.0041597	0.043441	0.0352322	HLA-DRB1/CD74/GPR183/EZR/CCR7/YWHAZ	6
GO:0001558	regulation of cell growth	7/91	422/18903	0.00425919	0.0442519	0.0358899	CXCR4/BTG1/NPM1/RACK1/FOXP1/SDCBP/RGS2	7
GO:0061050	regulation of cell growth involved in cardiac muscle cell development	2/91	21/18903	0.00453528	0.0464816	0.0376982	FOXP1/RGS2	2
GO:0150105	protein localization to cell-cell junction	2/91	21/18903	0.00453528	0.0464816	0.0376982	ACTB/ACTG1	2
GO:0003158	endothelium development	4/91	139/18903	0.00456557	0.0464816	0.0376982	CXCR4/BTG1/EZR/FOXP1	4
GO:0050684	regulation of mRNA processing	4/91	139/18903	0.00456557	0.0464816	0.0376982	DDX5/HNRNPA1/NPM1/HNRNPK	4
GO:0002705	positive regulation of leukocyte mediated immunity	4/91	140/18903	0.00468282	0.047201	0.0382817	HLA-DRA/HLA-DRB1/CD55/DDX21	4
GO:0034341	response to interferon-gamma	4/91	140/18903	0.00468282	0.047201	0.0382817	CD74/HLA-DPA1/IRF8/ACTG1	4
GO:0051651	maintenance of location in cell	5/91	226/18903	0.0047257	0.0473974	0.038441	TMSB4X/TMSB10/CCR7/CALM2/CORO1A	5
GO:0050808	synapse organization	7/91	432/18903	0.00483396	0.0482443	0.0391279	ACTB/CFL1/TUBA1A/ACTG1/YWHAZ/PFN1/SDCBP	7
GO:0070527	platelet aggregation	3/91	71/18903	0.00487054	0.0483712	0.0392307	ACTB/MYL12A/ACTG1	3
GO:0038061	NIK/NF-kappaB signaling	4/91	142/18903	0.00492338	0.0486574	0.0394629	LAPTM5/TMSB4X/REL/BIRC3	4
GO:0002902	regulation of B cell apoptotic process	2/91	22/18903	0.00497325	0.0486754	0.0394775	CD74/FOXP1	2
GO:0045061	thymic T cell selection	2/91	22/18903	0.00497325	0.0486754	0.0394775	CD74/CCR7	2
GO:0045727	positive regulation of translation	4/91	143/18903	0.00504672	0.049157	0.0398681	PABPC1/EEF2/NPM1/EIF3E	4
(b) GO biological processes enriched by highly expressed genes in plasma cells.
ID	Description	GeneRatio	BgRatio	P value	P. adjust	Q value	Gene ID	Count
GO:0050864	regulation of B cell activation	14/37	204/18903	9.09789e-19	5.96e-16	4.31181e-16	IGHG4/IGHG1/MZB1/XBP1/CD38/IGKC/IGLC1/IGHG2/IGLC3/IGLC2/IGHM/IGHG3/IGHA2/IGHA1	14
GO:0050871	positive regulation of B cell activation	13/37	155/18903	1.36541e-18	5.96e-16	4.31181e-16	IGHG4/IGHG1/XBP1/CD38/IGKC/IGLC1/IGHG2/IGLC3/IGLC2/IGHM/IGHG3/IGHA2/IGHA1	13
GO:0050853	B cell receptor signaling pathway	12/37	130/18903	1.06693e-17	3.10476e-15	2.24617e-15	IGHG4/IGHG1/CD38/IGKC/IGLC1/IGHG2/IGLC3/IGLC2/IGHM/IGHG3/IGHA2/IGHA1	12
GO:0006910	phagocytosis, recognition	11/37	103/18903	5.51894e-17	1.20451e-14	8.71412e-15	IGHG4/IGHG1/IGKC/IGLC1/IGHG2/IGLC3/IGLC2/IGHM/IGHG3/IGHA2/IGHA1	11
GO:0006958	complement activation, classical pathway	11/37	106/18903	7.66301e-17	1.33796e-14	9.67959e-15	IGHG4/IGHG1/IGKC/IGLC1/IGHG2/IGLC3/IGLC2/IGHM/IGHG3/IGHA2/IGHA1	11
GO:0002455	humoral immune response mediated by circulating immunoglobulin	11/37	119/18903	2.85868e-16	4.15938e-14	3.00914e-14	IGHG4/IGHG1/IGKC/IGLC1/IGHG2/IGLC3/IGLC2/IGHM/IGHG3/IGHA2/IGHA1	11
GO:0006911	phagocytosis, engulfment	11/37	127/18903	5.97033e-16	7.44586e-14	5.38677e-14	IGHG4/IGHG1/IGKC/IGLC1/IGHG2/IGLC3/IGLC2/IGHM/IGHG3/IGHA2/IGHA1	11
GO:0006956	complement activation	11/37	132/18903	9.23105e-16	1.00734e-13	7.28767e-14	IGHG4/IGHG1/IGKC/IGLC1/IGHG2/IGLC3/IGLC2/IGHM/IGHG3/IGHA2/IGHA1	11
GO:0099024	plasma membrane invagination	11/37	136/18903	1.29205e-15	1.25329e-13	9.06703e-14	IGHG4/IGHG1/IGKC/IGLC1/IGHG2/IGLC3/IGLC2/IGHM/IGHG3/IGHA2/IGHA1	11
GO:0042113	B cell activation	14/37	350/18903	1.78596e-15	1.55915e-13	1.12798e-13	IGHG4/IGHG1/MZB1/XBP1/CD38/IGKC/IGLC1/IGHG2/IGLC3/IGLC2/IGHM/IGHG3/IGHA2/IGHA1	14
GO:0010324	membrane invagination	11/37	143/18903	2.27115e-15	1.80247e-13	1.30401e-13	IGHG4/IGHG1/IGKC/IGLC1/IGHG2/IGLC3/IGLC2/IGHM/IGHG3/IGHA2/IGHA1	11
GO:0050851	antigen receptor-mediated signaling pathway	12/37	252/18903	3.3431e-14	2.43211e-12	1.75953e-12	IGHG4/IGHG1/CD38/IGKC/IGLC1/IGHG2/IGLC3/IGLC2/IGHM/IGHG3/IGHA2/IGHA1	12
GO:0016064	immunoglobulin mediated immune response	11/37	215/18903	2.1036e-13	1.41265e-11	1.02199e-11	IGHG4/IGHG1/IGKC/IGLC1/IGHG2/IGLC3/IGLC2/IGHM/IGHG3/IGHA2/IGHA1	11
GO:0019724	B cell mediated immunity	11/37	218/18903	2.44954e-13	1.52746e-11	1.10505e-11	IGHG4/IGHG1/IGKC/IGLC1/IGHG2/IGLC3/IGLC2/IGHM/IGHG3/IGHA2/IGHA1	11
GO:0051251	positive regulation of lymphocyte activation	13/37	400/18903	3.16057e-13	1.83945e-11	1.33077e-11	IGHG4/IGHG1/XBP1/CD38/IGKC/IGLC1/IGHG2/IGLC3/IGLC2/IGHM/IGHG3/IGHA2/IGHA1	13
GO:0002429	immune response-activating cell surface receptor signaling pathway	12/37	312/18903	4.24112e-13	2.10168e-11	1.52048e-11	IGHG4/IGHG1/CD38/IGKC/IGLC1/IGHG2/IGLC3/IGLC2/IGHM/IGHG3/IGHA2/IGHA1	12
GO:0002757	immune response-activating signal transduction	12/37	312/18903	4.24112e-13	2.10168e-11	1.52048e-11	IGHG4/IGHG1/CD38/IGKC/IGLC1/IGHG2/IGLC3/IGLC2/IGHM/IGHG3/IGHA2/IGHA1	12
GO:0008037	cell recognition	11/37	230/18903	4.40896e-13	2.10168e-11	1.52048e-11	IGHG4/IGHG1/IGKC/IGLC1/IGHG2/IGLC3/IGLC2/IGHM/IGHG3/IGHA2/IGHA1	11
GO:0006909	phagocytosis	12/37	314/18903	4.5741e-13	2.10168e-11	1.52048e-11	IGHG4/IGHG1/IGKC/IGLC1/IGHG2/IGLC3/APOA2/IGLC2/IGHM/IGHG3/IGHA2/IGHA1	12
GO:0006959	humoral immune response	12/37	320/18903	5.72108e-13	2.49725e-11	1.80666e-11	IGHG4/IGHG1/JCHAIN/IGKC/IGLC1/IGHG2/IGLC3/IGLC2/IGHM/IGHG3/IGHA2/IGHA1	12
GO:0002768	immune response-regulating cell surface receptor signaling pathway	12/37	341/18903	1.21082e-12	5.03357e-11	3.64158e-11	IGHG4/IGHG1/CD38/IGKC/IGLC1/IGHG2/IGLC3/IGLC2/IGHM/IGHG3/IGHA2/IGHA1	12
GO:0002696	positive regulation of leukocyte activation	13/37	450/18903	1.40686e-12	5.58268e-11	4.03884e-11	IGHG4/IGHG1/XBP1/CD38/IGKC/IGLC1/IGHG2/IGLC3/IGLC2/IGHM/IGHG3/IGHA2/IGHA1	13
GO:0050867	positive regulation of cell activation	13/37	467/18903	2.24654e-12	8.52708e-11	6.16898e-11	IGHG4/IGHG1/XBP1/CD38/IGKC/IGLC1/IGHG2/IGLC3/IGLC2/IGHM/IGHG3/IGHA2/IGHA1	13
GO:0042742	defense response to bacterium	12/37	382/18903	4.59116e-12	1.67003e-10	1.2082e-10	IGHG4/IGHG1/JCHAIN/IGKC/IGLC1/IGHG2/IGLC3/IGLC2/IGHM/IGHG3/IGHA2/IGHA1	12
GO:0002253	activation of immune response	12/37	397/18903	7.20196e-12	2.51492e-10	1.81944e-10	IGHG4/IGHG1/CD38/IGKC/IGLC1/IGHG2/IGLC3/IGLC2/IGHM/IGHG3/IGHA2/IGHA1	12
GO:0002449	lymphocyte mediated immunity	11/37	367/18903	6.92529e-11	2.3253e-09	1.68226e-09	IGHG4/IGHG1/IGKC/IGLC1/IGHG2/IGLC3/IGLC2/IGHM/IGHG3/IGHA2/IGHA1	11
GO:0002460	adaptive immune response based on somatic recombination of immune receptors built from immunoglobulin superfamily domains	11/37	375/18903	8.71809e-11	2.81885e-09	2.03932e-09	IGHG4/IGHG1/IGKC/IGLC1/IGHG2/IGLC3/IGLC2/IGHM/IGHG3/IGHA2/IGHA1	11
GO:0002443	leukocyte mediated immunity	11/37	463/18903	8.14232e-10	2.53866e-08	1.83661e-08	IGHG4/IGHG1/IGKC/IGLC1/IGHG2/IGLC3/IGLC2/IGHM/IGHG3/IGHA2/IGHA1	11
GO:0006457	protein folding	8/37	223/18903	9.51647e-09	2.86478e-07	2.07255e-07	FKBP11/PRDX4/SDF2L1/LMAN1/P4HB/FKBP2/TXNDC5/PPIB	8
GO:0001895	retina homeostasis	6/37	80/18903	9.94194e-09	2.8931e-07	2.09304e-07	JCHAIN/IGKC/IGHG3/ALB/IGHA2/IGHA1	6
GO:0018208	peptidyl-proline modification	5/37	49/18903	3.88579e-08	1.09429e-06	7.91672e-07	FKBP11/PRDX4/P4HB/FKBP2/PPIB	5
GO:0001894	tissue homeostasis	7/37	275/18903	9.05705e-07	2.47088e-05	1.78757e-05	JCHAIN/CD38/IGKC/IGHG3/ALB/IGHA2/IGHA1	7
GO:0034370	triglyceride-rich lipoprotein particle remodeling	3/37	12/18903	1.50036e-06	3.8524e-05	2.78705e-05	APOE/APOA2/APOC3	3
GO:0034372	very-low-density lipoprotein particle remodeling	3/37	12/18903	1.50036e-06	3.8524e-05	2.78705e-05	APOE/APOA2/APOC3	3
GO:0033700	phospholipid efflux	3/37	13/18903	1.94784e-06	4.85846e-05	3.5149e-05	APOE/APOA2/APOC3	3
GO:0034384	high-density lipoprotein particle clearance	3/37	15/18903	3.09048e-06	7.49442e-05	5.4219e-05	APOE/APOA2/APOC3	3
GO:0060249	anatomical structure homeostasis	7/37	333/18903	3.23119e-06	7.62387e-05	5.51555e-05	JCHAIN/CD38/IGKC/IGHG3/ALB/IGHA2/IGHA1	7
GO:0034375	high-density lipoprotein particle remodeling	3/37	16/18903	3.79854e-06	8.72665e-05	6.31336e-05	APOE/APOA2/APOC3	3
GO:0060263	regulation of respiratory burst	3/37	18/18903	5.5201e-06	0.000123565	8.93943e-05	JCHAIN/IGHA2/IGHA1	3
GO:0019731	antibacterial humoral response	4/37	63/18903	6.81185e-06	0.000148669	0.000107556	JCHAIN/IGHM/IGHA2/IGHA1	4
GO:0043691	reverse cholesterol transport	3/37	20/18903	7.69112e-06	0.000163765	0.000118477	APOE/APOA2/APOC3	3
GO:0061077	chaperone-mediated protein folding	4/37	71/18903	1.09879e-05	0.000228391	0.000165231	FKBP11/SDF2L1/FKBP2/PPIB	4
GO:0034377	plasma lipoprotein particle assembly	3/37	26/18903	1.73998e-05	0.000353256	0.000255566	APOE/APOA2/APOC3	3
GO:0003094	glomerular filtration	3/37	29/18903	2.43546e-05	0.00047248	0.000341819	JCHAIN/IGHA2/IGHA1	3
GO:0065005	protein-lipid complex assembly	3/37	29/18903	2.43546e-05	0.00047248	0.000341819	APOE/APOA2/APOC3	3
GO:0034368	protein-lipid complex remodeling	3/37	30/18903	2.70242e-05	0.000501961	0.000363148	APOE/APOA2/APOC3	3
GO:0034369	plasma lipoprotein particle remodeling	3/37	30/18903	2.70242e-05	0.000501961	0.000363148	APOE/APOA2/APOC3	3
GO:0000413	protein peptidyl-prolyl isomerization	3/37	31/18903	2.98794e-05	0.000532341	0.000385126	FKBP11/FKBP2/PPIB	3
GO:0097205	renal filtration	3/37	31/18903	2.98794e-05	0.000532341	0.000385126	JCHAIN/IGHA2/IGHA1	3
GO:0034367	protein-containing complex remodeling	3/37	32/18903	3.29259e-05	0.000574887	0.000415906	APOE/APOA2/APOC3	3
GO:0042632	cholesterol homeostasis	4/37	100/18903	4.25842e-05	0.000728942	0.000527359	XBP1/APOE/APOA2/APOC3	4
GO:0055092	sterol homeostasis	4/37	101/18903	4.42784e-05	0.000743367	0.000537795	XBP1/APOE/APOA2/APOC3	4
GO:0045730	respiratory burst	3/37	39/18903	6.00976e-05	0.000989909	0.000716158	JCHAIN/IGHA2/IGHA1	3
GO:0036503	ERAD pathway	4/37	112/18903	6.63289e-05	0.00107232	0.000775776	XBP1/DERL3/SDF2L1/ERLEC1	4
GO:0055090	acylglycerol homeostasis	3/37	42/18903	7.51873e-05	0.00117212	0.000847977	XBP1/APOE/APOC3	3
GO:0070328	triglyceride homeostasis	3/37	42/18903	7.51873e-05	0.00117212	0.000847977	XBP1/APOE/APOC3	3
GO:0090317	negative regulation of intracellular protein transport	3/37	44/18903	8.6507e-05	0.0013058	0.000944691	DERL3/LMAN1/ERLEC1	3
GO:0035967	cellular response to topologically incorrect protein	4/37	120/18903	8.67541e-05	0.0013058	0.000944691	XBP1/DERL3/SDF2L1/ERLEC1	4
GO:0071827	plasma lipoprotein particle organization	3/37	45/18903	9.25612e-05	0.00136959	0.000990843	APOE/APOA2/APOC3	3
GO:0019730	antimicrobial humoral response	4/37	125/18903	0.000101639	0.00147885	0.00106989	JCHAIN/IGHM/IGHA2/IGHA1	4
GO:0071825	protein-lipid complex subunit organization	3/37	48/18903	0.000112367	0.00160813	0.00116342	APOE/APOA2/APOC3	3
GO:0051224	negative regulation of protein transport	4/37	129/18903	0.000114819	0.00161673	0.00116964	DERL3/LMAN1/ERLEC1/APOE	4
GO:1904950	negative regulation of establishment of protein localization	4/37	133/18903	0.000129199	0.00179032	0.00129522	DERL3/LMAN1/ERLEC1/APOE	4
GO:0034976	response to endoplasmic reticulum stress	5/37	261/18903	0.000146677	0.00200077	0.00144747	XBP1/DERL3/SDF2L1/ERLEC1/P4HB	5
GO:0034381	plasma lipoprotein particle clearance	3/37	53/18903	0.00015117	0.00203032	0.00146885	APOE/APOA2/APOC3	3
GO:0018401	peptidyl-proline hydroxylation to 4-hydroxy-L-proline	2/37	10/18903	0.000166107	0.00213252	0.00154279	PRDX4/P4HB	2
GO:0070862	negative regulation of protein exit from endoplasmic reticulum	2/37	10/18903	0.000166107	0.00213252	0.00154279	DERL3/ERLEC1	2
GO:1905918	regulation of CoA-transferase activity	2/37	10/18903	0.000166107	0.00213252	0.00154279	APOE/APOA2	2
GO:0032387	negative regulation of intracellular transport	3/37	62/18903	0.000241115	0.00303085	0.00219269	DERL3/LMAN1/ERLEC1	3
GO:0090209	negative regulation of triglyceride metabolic process	2/37	12/18903	0.000243023	0.00303085	0.00219269	APOE/APOC3	2
GO:0035966	response to topologically incorrect protein	4/37	163/18903	0.0002819	0.00346618	0.00250764	XBP1/DERL3/SDF2L1/ERLEC1	4
GO:0051051	negative regulation of transport	6/37	479/18903	0.000306068	0.00371107	0.0026848	DERL3/LMAN1/ERLEC1/APOE/APOA2/APOC3	6
GO:0006465	signal peptide processing	2/37	14/18903	0.000334252	0.00394327	0.00285279	SEC11C/SPCS3	2
GO:1904152	regulation of retrograde protein transport, ER to cytosol	2/37	14/18903	0.000334252	0.00394327	0.00285279	DERL3/ERLEC1	2
GO:0033344	cholesterol efflux	3/37	71/18903	0.000359995	0.00415057	0.00300276	APOE/APOA2/APOC3	3
GO:0055088	lipid homeostasis	4/37	174/18903	0.000361332	0.00415057	0.00300276	XBP1/APOE/APOA2/APOC3	4
GO:0019511	peptidyl-proline hydroxylation	2/37	15/18903	0.0003852	0.0042567	0.00307954	PRDX4/P4HB	2
GO:0032488	Cdc42 protein signal transduction	2/37	15/18903	0.0003852	0.0042567	0.00307954	APOE/APOC3	2
GO:0034380	high-density lipoprotein particle assembly	2/37	15/18903	0.0003852	0.0042567	0.00307954	APOE/APOA2	2
GO:0034374	low-density lipoprotein particle remodeling	2/37	16/18903	0.000439685	0.00479807	0.0034712	APOE/APOA2	2
GO:0030968	endoplasmic reticulum unfolded protein response	3/37	77/18903	0.000457036	0.00492584	0.00356364	XBP1/DERL3/ERLEC1	3
GO:0055089	fatty acid homeostasis	2/37	17/18903	0.000497696	0.0052348	0.00378716	XBP1/APOE	2
GO:0060192	negative regulation of lipase activity	2/37	17/18903	0.000497696	0.0052348	0.00378716	APOA2/APOC3	2
GO:0032371	regulation of sterol transport	3/37	81/18903	0.000530213	0.0054456	0.00393967	APOE/APOA2/APOC3	3
GO:0032374	regulation of cholesterol transport	3/37	81/18903	0.000530213	0.0054456	0.00393967	APOE/APOA2/APOC3	3
GO:0097006	regulation of plasma lipoprotein particle levels	3/37	84/18903	0.00058975	0.00598664	0.00433109	APOE/APOA2/APOC3	3
GO:1903828	negative regulation of protein localization	4/37	203/18903	0.000646114	0.00648342	0.00469048	DERL3/LMAN1/ERLEC1/APOE	4
GO:0044794	positive regulation by host of viral process	2/37	20/18903	0.000692743	0.00687233	0.00497184	PPIB/APOE	2
GO:0034620	cellular response to unfolded protein	3/37	100/18903	0.000979529	0.00950143	0.00687389	XBP1/DERL3/ERLEC1	3
GO:0098869	cellular oxidant detoxification	3/37	100/18903	0.000979529	0.00950143	0.00687389	PRDX4/APOE/ALB	3
GO:0006641	triglyceride metabolic process	3/37	104/18903	0.00109722	0.0104116	0.00753239	APOE/APOA2/APOC3	3
GO:0015914	phospholipid transport	3/37	104/18903	0.00109722	0.0104116	0.00753239	APOE/APOA2/APOC3	3
GO:0050995	negative regulation of lipid catabolic process	2/37	26/18903	0.00117623	0.0110414	0.00798796	APOA2/APOC3	2
GO:0018126	protein hydroxylation	2/37	27/18903	0.00126876	0.0116592	0.00843497	PRDX4/P4HB	2
GO:0070861	regulation of protein exit from endoplasmic reticulum	2/37	27/18903	0.00126876	0.0116592	0.00843497	DERL3/ERLEC1	2
GO:0045833	negative regulation of lipid metabolic process	3/37	110/18903	0.00128993	0.0117303	0.00848636	APOE/APOA2/APOC3	3
GO:0030970	retrograde protein transport, ER to cytosol	2/37	29/18903	0.00146396	0.0129261	0.00935148	DERL3/ERLEC1	2
GO:1903513	endoplasmic reticulum to cytosol transport	2/37	29/18903	0.00146396	0.0129261	0.00935148	DERL3/ERLEC1	2
GO:1990748	cellular detoxification	3/37	115/18903	0.00146584	0.0129261	0.00935148	PRDX4/APOE/ALB	3
GO:0032372	negative regulation of sterol transport	2/37	30/18903	0.0015666	0.013541	0.00979633	APOA2/APOC3	2
GO:0032375	negative regulation of cholesterol transport	2/37	30/18903	0.0015666	0.013541	0.00979633	APOA2/APOC3	2
GO:0030301	cholesterol transport	3/37	121/18903	0.00169599	0.0145156	0.0105015	APOE/APOA2/APOC3	3
GO:0097237	cellular response to toxic substance	3/37	123/18903	0.00177743	0.015065	0.0108989	PRDX4/APOE/ALB	3
GO:0003014	renal system process	3/37	125/18903	0.00186129	0.0156241	0.0113034	JCHAIN/IGHA2/IGHA1	3
GO:0006639	acylglycerol metabolic process	3/37	132/18903	0.00217414	0.0180764	0.0130775	APOE/APOA2/APOC3	3
GO:0006638	neutral lipid metabolic process	3/37	133/18903	0.00222133	0.0182945	0.0132353	APOE/APOA2/APOC3	3
GO:0015918	sterol transport	3/37	135/18903	0.00231762	0.0189092	0.01368	APOE/APOA2/APOC3	3
GO:0042157	lipoprotein metabolic process	3/37	140/18903	0.00256958	0.0207707	0.0150268	APOE/APOA2/APOC3	3
GO:0006986	response to unfolded protein	3/37	141/18903	0.00262192	0.0209994	0.0151922	XBP1/DERL3/ERLEC1	3
GO:0010977	negative regulation of neuron projection development	3/37	142/18903	0.00267492	0.0212291	0.0153584	ITM2C/CD38/APOE	3
GO:0046461	neutral lipid catabolic process	2/37	41/18903	0.00291342	0.0227091	0.0164291	APOA2/APOC3	2
GO:0046464	acylglycerol catabolic process	2/37	41/18903	0.00291342	0.0227091	0.0164291	APOA2/APOC3	2
GO:0015748	organophosphate ester transport	3/37	148/18903	0.00300687	0.02323	0.016806	APOE/APOA2/APOC3	3
GO:0090207	regulation of triglyceride metabolic process	2/37	43/18903	0.00320044	0.0245086	0.0177309	APOE/APOC3	2
GO:0098754	detoxification	3/37	154/18903	0.00336315	0.0255307	0.0184704	PRDX4/APOE/ALB	3
GO:0032368	regulation of lipid transport	3/37	155/18903	0.00342494	0.0257756	0.0186476	APOE/APOA2/APOC3	3
GO:0044788	modulation by host of viral process	2/37	46/18903	0.00365477	0.0270391	0.0195617	PPIB/APOE	2
GO:0045047	protein targeting to ER	2/37	46/18903	0.00365477	0.0270391	0.0195617	SSR3/SPCS3	2
GO:0032369	negative regulation of lipid transport	2/37	47/18903	0.00381252	0.0279691	0.0202345	APOA2/APOC3	2
GO:0032527	protein exit from endoplasmic reticulum	2/37	48/18903	0.00397339	0.0289064	0.0209126	DERL3/ERLEC1	2
GO:0072599	establishment of protein localization to endoplasmic reticulum	2/37	50/18903	0.00430449	0.0308018	0.0222838	SSR3/SPCS3	2
GO:0120009	intermembrane lipid transfer	2/37	50/18903	0.00430449	0.0308018	0.0222838	APOE/APOA2	2
GO:0051235	maintenance of location	4/37	342/18903	0.00434227	0.0308195	0.0222966	LMAN1/JSRP1/APOE/ALB	4
GO:0002639	positive regulation of immunoglobulin production	2/37	53/18903	0.0048243	0.0339646	0.024572	MZB1/XBP1	2
GO:1905952	regulation of lipid localization	3/37	185/18903	0.00561189	0.0391935	0.0283548	APOE/APOA2/APOC3	3
GO:0002700	regulation of production of molecular mediator of immune response	3/37	187/18903	0.00578141	0.0400569	0.0289795	MZB1/XBP1/APOA2	3
GO:0031345	negative regulation of cell projection organization	3/37	194/18903	0.00639886	0.0439859	0.0318219	ITM2C/CD38/APOE	3
GO:0050994	regulation of lipid catabolic process	2/37	63/18903	0.00675394	0.0457069	0.033067	APOA2/APOC3	2
GO:0051055	negative regulation of lipid biosynthetic process	2/37	63/18903	0.00675394	0.0457069	0.033067	APOE/APOC3	2
GO:1905953	negative regulation of lipid localization	2/37	65/18903	0.00717552	0.0481864	0.0348608	APOA2/APOC3	2
(c) GO biological processes enriched by highly expressed genes in CD4+ T cells in different tissue groups.
Group	ID	Description	GeneRatio	BgRatio	P value	P. adjust	Q value	Gene ID	Count
NT	GO:1902600	proton transmembrane transport	2023-05-30	160/18903	4.90096e-06	0.00269023	0.00185145	514/517/10632/527/440400	5
NT	GO:0015986	proton motive force-driven ATP synthesis	2023-04-30	76/18903	6.10722e-06	0.00269023	0.00185145	514/517/10632/527	4
NT	GO:0046034	ATP metabolic process	2023-05-30	217/18903	2.14713e-05	0.0033218	0.0022861	514/93974/517/10632/527	5
NT	GO:0009145	purine nucleoside triphosphate biosynthetic process	2023-04-30	118/18903	3.48784e-05	0.0033218	0.0022861	514/517/10632/527	4
NT	GO:0009205	purine ribonucleoside triphosphate metabolic process	2023-05-30	242/18903	3.62012e-05	0.0033218	0.0022861	514/93974/517/10632/527	5
NT	GO:0009615	response to virus	2023-06-30	409/18903	3.78109e-05	0.0033218	0.0022861	6351/7852/1937/8519/29997/58515	6
NT	GO:0009144	purine nucleoside triphosphate metabolic process	2023-05-30	247/18903	3.99113e-05	0.0033218	0.0022861	514/93974/517/10632/527	5
NT	GO:0009201	ribonucleoside triphosphate biosynthetic process	2023-04-30	123/18903	4.10368e-05	0.0033218	0.0022861	514/517/10632/527	4
NT	GO:0009199	ribonucleoside triphosphate metabolic process	2023-05-30	249/18903	4.14753e-05	0.0033218	0.0022861	514/93974/517/10632/527	5
NT	GO:0006414	translational elongation	2023-03-30	55/18903	8.95043e-05	0.00563238	0.00387628	1937/10399/51714	3
NT	GO:0001915	negative regulation of T cell mediated cytotoxicity	2/30	10/18903	0.000108708	0.00598573	0.00411946	3575/3824	2
NT	GO:0035747	natural killer cell chemotaxis	2/30	10/18903	0.000108708	0.00598573	0.00411946	6351/22914	2
NT	GO:0061795	Golgi lumen acidification	2/30	12/18903	0.000159124	0.00824636	0.00567525	527/440400	2
NT	GO:2000401	regulation of lymphocyte migration	2023-03-30	69/18903	0.000176091	0.00861869	0.0059315	6351/22914/58515	3
NT	GO:0071674	mononuclear cell migration	2023-04-30	206/18903	0.000300619	0.0132423	0.0091135	6351/7852/22914/58515	4
NT	GO:0001910	regulation of leukocyte mediated cytotoxicity	2023-03-30	87/18903	0.000349446	0.0146601	0.0100893	3575/3824/22914	3
NT	GO:0051882	mitochondrial depolarization	2/30	20/18903	0.000454481	0.0153365	0.0105548	93974/10399	2
NT	GO:0016032	viral process	2023-05-30	421/18903	0.000481592	0.0153365	0.0105548	6351/7852/8519/26986/440400	5
NT	GO:0046390	ribose phosphate biosynthetic process	2023-04-30	241/18903	0.000544186	0.0153365	0.0105548	514/517/10632/527	4
NT	GO:0002223	stimulatory C-type lectin receptor signaling pathway	2/30	22/18903	0.000551464	0.0153365	0.0105548	3824/22914	2
NT	GO:1990840	response to lectin	2/30	22/18903	0.000551464	0.0153365	0.0105548	3824/22914	2
NT	GO:1990858	cellular response to lectin	2/30	22/18903	0.000551464	0.0153365	0.0105548	3824/22914	2
NT	GO:0031341	regulation of cell killing	2023-03-30	102/18903	0.000557059	0.0153365	0.0105548	3575/3824/22914	3
NT	GO:0045954	positive regulation of natural killer cell mediated cytotoxicity	2/30	27/18903	0.000833817	0.0176096	0.0121192	3824/22914	2
NT	GO:1901623	regulation of lymphocyte chemotaxis	2/30	27/18903	0.000833817	0.0176096	0.0121192	6351/22914	2
NT	GO:0006401	RNA catabolic process	2023-04-30	299/18903	0.00121555	0.0214616	0.0147702	60674/26986/54855/79002	4
NT	GO:0001909	leukocyte mediated cytotoxicity	2023-03-30	134/18903	0.00122932	0.0214616	0.0147702	3575/3824/22914	3
NT	GO:1903052	positive regulation of proteolysis involved in protein catabolic process	2023-03-30	136/18903	0.00128288	0.0214616	0.0147702	93974/29997/10399	3
NT	GO:0046718	viral entry into host cell	2023-03-30	151/18903	0.00173184	0.0267676	0.0184218	7852/8519/440400	3
NT	GO:0050792	regulation of viral process	2023-03-30	162/18903	0.0021165	0.0300748	0.0206979	7852/8519/26986	3
NT	GO:0002831	regulation of response to biotic stimulus	2023-04-30	361/18903	0.00242114	0.0338575	0.0233012	3824/22914/29997/58515	4
NT	GO:0002706	regulation of lymphocyte mediated immunity	2023-03-30	179/18903	0.00280887	0.0374941	0.0258039	3575/3824/22914	3
NT	GO:0001913	T cell mediated cytotoxicity	2/30	51/18903	0.00295806	0.0381734	0.0262714	3575/3824	2
NT	GO:0044000	movement in host	2023-03-30	183/18903	0.00298974	0.0381734	0.0262714	7852/8519/440400	3
NT	GO:0001906	cell killing	2023-03-30	189/18903	0.00327429	0.0406289	0.0279613	3575/3824/22914	3
NT	GO:0009060	aerobic respiration	2023-03-30	194/18903	0.00352373	0.0423277	0.0291305	514/10632/29997	3
NT	GO:0002823	negative regulation of adaptive immune response based on somatic recombination of immune receptors built from immunoglobulin superfamily domains	2/30	57/18903	0.003681	0.0432395	0.029758	3575/3824	2
NT	GO:0051898	negative regulation of protein kinase B signaling	2/30	58/18903	0.00380872	0.0441511	0.0303853	29997/10399	2
NT	GO:0048255	mRNA stabilization	2/30	61/18903	0.00420413	0.046884	0.0322662	26986/54855	2
NT	GO:0019722	calcium-mediated signaling	2023-03-30	208/18903	0.00428318	0.0471685	0.032462	6351/7852/58515	3
NT	GO:0031331	positive regulation of cellular catabolic process	2023-04-30	429/18903	0.00449282	0.0476888	0.0328201	60674/29997/26986/10399	4
PT	GO:0015986	proton motive force-driven ATP synthesis	10/49	76/18903	4.3265e-15	4.88712e-12	3.30603e-12	506/509/513/514/517/518/521/9551/10632/522	10
PT	GO:0009206	purine ribonucleoside triphosphate biosynthetic process	11/49	117/18903	7.55489e-15	4.88712e-12	3.30603e-12	506/509/513/514/517/518/521/9551/10632/522/4831	11
PT	GO:0009145	purine nucleoside triphosphate biosynthetic process	11/49	118/18903	8.31614e-15	4.88712e-12	3.30603e-12	506/509/513/514/517/518/521/9551/10632/522/4831	11
PT	GO:0009205	purine ribonucleoside triphosphate metabolic process	13/49	242/18903	3.13592e-14	8.87167e-12	6.00149e-12	506/509/513/514/93974/517/518/521/9551/10632/522/4831/26471	13
PT	GO:0043691	reverse cholesterol transport	7/49	20/18903	3.79853e-14	8.87167e-12	6.00149e-12	335/336/344/345/348/1066/1191	7
PT	GO:0009144	purine nucleoside triphosphate metabolic process	13/49	247/18903	4.08204e-14	8.87167e-12	6.00149e-12	506/509/513/514/93974/517/518/521/9551/10632/522/4831/26471	13
PT	GO:0009199	ribonucleoside triphosphate metabolic process	13/49	249/18903	4.52893e-14	8.87167e-12	6.00149e-12	506/509/513/514/93974/517/518/521/9551/10632/522/4831/26471	13
PT	GO:0032368	regulation of lipid transport	11/49	155/18903	1.75422e-13	2.57724e-11	1.74345e-11	183/335/336/341/344/345/348/1066/4282/118471/6696	11
PT	GO:0046034	ATP metabolic process	12/49	217/18903	2.45172e-13	3.13973e-11	2.12396e-11	506/509/513/514/93974/517/518/521/9551/10632/522/26471	12
PT	GO:1902600	proton transmembrane transport	11/49	160/18903	2.49326e-13	3.13973e-11	2.12396e-11	506/509/513/514/517/518/521/9551/10632/522/440400	11
PT	GO:0034368	protein-lipid complex remodeling	7/49	30/18903	9.78318e-13	1.01457e-10	6.86337e-11	183/335/336/341/344/345/348	7
PT	GO:0034369	plasma lipoprotein particle remodeling	7/49	30/18903	9.78318e-13	1.01457e-10	6.86337e-11	183/335/336/341/344/345/348	7
PT	GO:1905952	regulation of lipid localization	11/49	185/18903	1.23373e-12	1.20837e-10	8.17439e-11	183/335/336/341/344/345/348/1066/4282/118471/6696	11
PT	GO:0010876	lipid localization	14/49	483/18903	1.24956e-11	9.57814e-10	6.47941e-10	183/335/336/341/344/345/348/350/1066/1191/4282/118471/5950/6696	14
PT	GO:0046390	ribose phosphate biosynthetic process	11/49	241/18903	2.18956e-11	1.48469e-09	1.00436e-09	506/509/513/514/517/518/521/9551/10632/522/4831	11
PT	GO:0006119	oxidative phosphorylation	9/49	147/18903	1.28117e-10	6.64326e-09	4.49402e-09	506/509/513/514/521/9551/10632/522/26471	9
PT	GO:0015850	organic hydroxy compound transport	11/49	292/18903	1.71363e-10	8.1652e-09	5.52358e-09	183/335/336/341/344/345/348/1066/1191/5950/6696	11
PT	GO:0034384	high-density lipoprotein particle clearance	5/49	15/18903	2.79385e-10	1.24259e-08	8.40589e-09	335/336/344/345/348	5
PT	GO:0051004	regulation of lipoprotein lipase activity	5/49	20/18903	1.42848e-09	5.67518e-08	3.83914e-08	335/341/344/345/350	5
PT	GO:0009060	aerobic respiration	9/49	194/18903	1.51194e-09	5.67518e-08	3.83914e-08	506/509/513/514/521/9551/10632/522/26471	9
PT	GO:0034377	plasma lipoprotein particle assembly	5/49	26/18903	5.99052e-09	2.03102e-07	1.37394e-07	335/336/341/345/348	5
PT	GO:1905918	regulation of CoA-transferase activity	4/49	10/18903	8.27102e-09	2.75129e-07	1.86119e-07	183/335/336/348	4
PT	GO:0006641	triglyceride metabolic process	7/49	104/18903	8.83782e-09	2.83292e-07	1.91641e-07	335/336/341/344/345/348/350	7
PT	GO:0065005	protein-lipid complex assembly	5/49	29/18903	1.07521e-08	3.3256e-07	2.2497e-07	335/336/341/345/348	5
PT	GO:0050994	regulation of lipid catabolic process	6/49	63/18903	1.34259e-08	4.081e-07	2.76071e-07	335/336/341/344/345/5919	6
PT	GO:0051346	negative regulation of hydrolase activity	10/49	373/18903	3.28752e-08	9.82355e-07	6.64542e-07	183/197/259/335/336/341/345/93974/5265/7448	10
PT	GO:0015748	organophosphate ester transport	7/49	148/18903	1.02026e-07	2.85511e-06	1.93142e-06	335/336/341/344/345/348/118471	7
PT	GO:0016042	lipid catabolic process	9/49	336/18903	1.74896e-07	4.74373e-06	3.20903e-06	335/336/341/344/345/348/1066/5919/6696	9
PT	GO:0042632	cholesterol homeostasis	6/49	100/18903	2.19126e-07	5.85333e-06	3.95965e-06	335/336/344/345/348/1066	6
PT	GO:0006898	receptor-mediated endocytosis	8/49	257/18903	2.91654e-07	7.56156e-06	5.11523e-06	341/344/345/348/1191/440400/7018/7448	8
PT	GO:0048259	regulation of receptor-mediated endocytosis	6/49	112/18903	4.29591e-07	1.09764e-05	7.42527e-06	341/344/345/1191/7018/7448	6
PT	GO:0045940	positive regulation of steroid metabolic process	4/49	30/18903	1.03901e-06	2.44236e-05	1.6522e-05	335/341/348/1066	4
PT	GO:0051006	positive regulation of lipoprotein lipase activity	3/49	10/18903	1.93928e-06	4.44019e-05	3.00369e-05	335/344/350	3
PT	GO:0062012	regulation of small molecule metabolic process	8/49	339/18903	2.34127e-06	5.29187e-05	3.57984e-05	335/341/344/345/348/93974/1066/26471	8
PT	GO:0090207	regulation of triglyceride metabolic process	4/49	43/18903	4.56442e-06	9.20907e-05	6.22974e-05	335/344/345/348	4
PT	GO:1904478	regulation of intestinal absorption	3/49	13/18903	4.5967e-06	9.20907e-05	6.22974e-05	335/336/118471	3
PT	GO:0010896	regulation of triglyceride catabolic process	3/49	14/18903	5.83967e-06	0.000113136	7.65338e-05	335/344/345	3
PT	GO:0032488	Cdc42 protein signal transduction	3/49	15/18903	7.28628e-06	0.00013243	8.9586e-05	335/345/348	3
PT	GO:0042304	regulation of fatty acid biosynthetic process	4/49	50/18903	8.40508e-06	0.000151206	0.000102287	335/341/344/345	4
PT	GO:0002526	acute inflammatory response	5/49	114/18903	1.12703e-05	0.0001948	0.000131778	197/336/26471/5004/5265	5
PT	GO:0008202	steroid metabolic process	7/49	323/18903	1.84916e-05	0.000313468	0.000212054	335/336/341/348/1066/2638/6696	7
PT	GO:0072330	monocarboxylic acid biosynthetic process	6/49	218/18903	2.03029e-05	0.000340896	0.000230609	335/341/344/345/1066/4282	6
PT	GO:1903050	regulation of proteolysis involved in protein catabolic process	6/49	227/18903	2.55002e-05	0.000424121	0.000286908	348/93974/1191/6923/26471/10399	6
PT	GO:0010565	regulation of cellular ketone metabolic process	5/49	136/18903	2.64785e-05	0.000432238	0.000292399	335/341/344/345/1066	5
PT	GO:0042157	lipoprotein metabolic process	5/49	140/18903	3.04371e-05	0.000479113	0.00032411	335/336/341/345/348	5
PT	GO:1902652	secondary alcohol metabolic process	5/49	149/18903	4.10233e-05	0.000634422	0.000429173	335/336/341/348/1066	5
PT	GO:0009636	response to toxic substance	6/49	250/18903	4.37718e-05	0.000665255	0.000450031	213/348/1066/2938/4257/26471	6
PT	GO:1903035	negative regulation of response to wounding	4/49	94/18903	0.000102361	0.00143224	0.000968878	348/350/6696/7448	4
PT	GO:0052548	regulation of endopeptidase activity	7/49	428/18903	0.000109765	0.00150646	0.00101909	183/197/259/27018/10399/5265/7448	7
PT	GO:0098869	cellular oxidant detoxification	4/49	100/18903	0.000130129	0.00175128	0.00118471	213/348/2938/4257	4
PT	GO:0050764	regulation of phagocytosis	4/49	103/18903	0.00014589	0.0018774	0.00127002	197/335/336/10399	4
PT	GO:0022600	digestive system process	4/49	106/18903	0.000162989	0.00208224	0.00140859	335/336/118471/5950	4
PT	GO:0050892	intestinal absorption	3/49	42/18903	0.000175007	0.00219017	0.00148161	335/336/118471	3
PT	GO:0044058	regulation of digestive system process	3/49	44/18903	0.000201164	0.00245888	0.00166338	335/336/118471	3
PT	GO:0045732	positive regulation of protein catabolic process	5/49	209/18903	0.000202233	0.00245888	0.00166338	348/1191/6923/26471/10399	5
PT	GO:0042180	cellular ketone metabolic process	5/49	218/18903	0.000245869	0.00291197	0.00196988	335/341/344/345/1066	5
PT	GO:0030195	negative regulation of blood coagulation	3/49	50/18903	0.000294472	0.00332791	0.00225126	348/350/7448	3
PT	GO:1900047	negative regulation of hemostasis	3/49	51/18903	0.000312307	0.00350699	0.0023724	348/350/7448	3
PT	GO:0050819	negative regulation of coagulation	3/49	54/18903	0.000369954	0.00405111	0.00274049	348/350/7448	3
PT	GO:0006695	cholesterol biosynthetic process	3/49	58/18903	0.000456883	0.00487402	0.00329717	335/348/1066	3
PT	GO:1902653	secondary alcohol biosynthetic process	3/49	58/18903	0.000456883	0.00487402	0.00329717	335/348/1066	3
PT	GO:0007586	digestion	4/49	139/18903	0.000458927	0.00487402	0.00329717	335/336/118471/5950	4
PT	GO:0010951	negative regulation of endopeptidase activity	5/49	252/18903	0.000478146	0.00504774	0.00341468	183/197/259/5265/7448	5
PT	GO:1905907	negative regulation of amyloid fibril formation	2/49	13/18903	0.000504167	0.00525944	0.0035579	348/1191	2
PT	GO:0018158	protein oxidation	2/49	14/18903	0.000587221	0.00598422	0.0040482	335/336	2
PT	GO:0018206	peptidyl-methionine modification	2/49	14/18903	0.000587221	0.00598422	0.0040482	335/336	2
PT	GO:0043542	endothelial cell migration	5/49	281/18903	0.000782565	0.00775091	0.00524332	183/335/348/350/506	5
PT	GO:0031331	positive regulation of cellular catabolic process	6/49	429/18903	0.000808043	0.00791433	0.00535387	335/344/348/1191/6923/10399	6
PT	GO:0032102	negative regulation of response to external stimulus	6/49	436/18903	0.000878857	0.00851332	0.00575908	335/348/350/4282/6696/7448	6
PT	GO:0033033	negative regulation of myeloid cell apoptotic process	2/49	18/18903	0.00098079	0.0092467	0.00625519	350/4282	2
PT	GO:0045780	positive regulation of bone resorption	2/49	18/18903	0.00098079	0.0092467	0.00625519	6696/7018	2
PT	GO:0001937	negative regulation of endothelial cell proliferation	3/49	76/18903	0.00100742	0.00944729	0.00639089	348/350/93974	3
PT	GO:2001242	regulation of intrinsic apoptotic signaling pathway	4/49	172/18903	0.00101926	0.00945767	0.00639791	1191/4282/26471/10399	4
PT	GO:0046470	phosphatidylcholine metabolic process	3/49	77/18903	0.00104636	0.00965833	0.00653365	335/336/341	3
PT	GO:0032103	positive regulation of response to external stimulus	6/49	464/18903	0.00121135	0.0108639	0.00734922	183/350/4282/26471/5919/7448	6
PT	GO:0051882	mitochondrial depolarization	2/49	20/18903	0.00121395	0.0108639	0.00734922	93974/10399	2
PT	GO:1900221	regulation of amyloid-beta clearance	2/49	20/18903	0.00121395	0.0108639	0.00734922	348/1191	2
PT	GO:1905897	regulation of response to endoplasmic reticulum stress	3/49	82/18903	0.00125535	0.0111777	0.00756144	1191/26471/10399	3
PT	GO:0002700	regulation of production of molecular mediator of immune response	4/49	187/18903	0.00138814	0.0122746	0.00830353	335/336/4282/5950	4
PT	GO:0034103	regulation of tissue remodeling	3/49	85/18903	0.00139247	0.0122746	0.00830353	183/6696/7018	3
PT	GO:0051051	negative regulation of transport	6/49	479/18903	0.00142527	0.0125013	0.00845683	336/341/344/345/348/10399	6
PT	GO:0050673	epithelial cell proliferation	6/49	481/18903	0.00145585	0.01262	0.00853716	335/348/350/93974/4831/26471	6
PT	GO:2000831	regulation of steroid hormone secretion	2/49	22/18903	0.00147103	0.01262	0.00853716	183/6696	2
PT	GO:0010660	regulation of muscle cell apoptotic process	3/49	87/18903	0.00148892	0.01262	0.00853716	183/350/26471	3
PT	GO:0019915	lipid storage	3/49	87/18903	0.00148892	0.01262	0.00853716	335/348/1066	3
PT	GO:0048145	regulation of fibroblast proliferation	3/49	87/18903	0.00148892	0.01262	0.00853716	183/4282/26471	3
PT	GO:0035023	regulation of Rho protein signal transduction	3/49	88/18903	0.00153867	0.0129175	0.00873843	335/345/348	3
PT	GO:0010657	muscle cell apoptotic process	3/49	92/18903	0.0017481	0.0142518	0.00964106	183/350/26471	3
PT	GO:0030003	cellular cation homeostasis	6/49	499/18903	0.0017542	0.0142518	0.00964106	183/348/506/2512/440400/7018	6
PT	GO:0008630	intrinsic apoptotic signaling pathway in response to DNA damage	3/49	102/18903	0.00234716	0.0182692	0.0123587	1191/4282/26471	3
PT	GO:0010758	regulation of macrophage chemotaxis	2/49	28/18903	0.00238339	0.0182692	0.0123587	4282/5919	2
PT	GO:0048144	fibroblast proliferation	3/49	103/18903	0.0024132	0.0184176	0.0124591	183/4282/26471	3
PT	GO:0032760	positive regulation of tumor necrosis factor production	3/49	105/18903	0.00254871	0.0190921	0.0129154	1191/4282/5004	3
PT	GO:0006656	phosphatidylcholine biosynthetic process	2/49	29/18903	0.00255572	0.0190921	0.0129154	335/336	2
PT	GO:0007263	nitric oxide mediated signal transduction	2/49	29/18903	0.00255572	0.0190921	0.0129154	183/348	2
PT	GO:1902430	negative regulation of amyloid-beta formation	2/49	29/18903	0.00255572	0.0190921	0.0129154	348/1191	2
PT	GO:0090132	epithelium migration	5/49	369/18903	0.00260006	0.0193414	0.013084	183/335/348/350/506	5
PT	GO:0007596	blood coagulation	4/49	225/18903	0.0027225	0.0200731	0.013579	348/350/5265/7448	4
PT	GO:0010594	regulation of endothelial cell migration	4/49	230/18903	0.00294647	0.0211163	0.0142847	183/348/350/506	4
PT	GO:0050817	coagulation	4/49	230/18903	0.00294647	0.0211163	0.0142847	348/350/5265/7448	4
PT	GO:0055094	response to lipoprotein particle	2/49	34/18903	0.00350239	0.0246004	0.0166417	348/1066	2
PT	GO:0002367	cytokine production involved in immune response	3/49	120/18903	0.00371601	0.0256915	0.0173797	335/336/4282	3
PT	GO:0007006	mitochondrial membrane organization	3/49	120/18903	0.00371601	0.0256915	0.0173797	93974/440574/100188893	3
PT	GO:0008286	insulin receptor signaling pathway	3/49	122/18903	0.00389244	0.0267018	0.0180632	183/197/5919	3
PT	GO:0045926	negative regulation of growth	4/49	249/18903	0.00391273	0.026737	0.018087	183/10399/5950/6696	4
PT	GO:0071402	cellular response to lipoprotein particle stimulus	2/49	37/18903	0.00413739	0.0280547	0.0189784	348/1066	2
PT	GO:1903725	regulation of phospholipid metabolic process	2/49	37/18903	0.00413739	0.0280547	0.0189784	341/344	2
PT	GO:0050727	regulation of inflammatory response	5/49	414/18903	0.00425041	0.028601	0.019348	183/197/335/348/26471	5
PT	GO:0033028	myeloid cell apoptotic process	2/49	39/18903	0.00458815	0.0302955	0.0204943	350/4282	2
PT	GO:0044060	regulation of endocrine process	2/49	39/18903	0.00458815	0.0302955	0.0204943	183/6696	2
PT	GO:0097242	amyloid-beta clearance	2/49	39/18903	0.00458815	0.0302955	0.0204943	348/1191	2
PT	GO:0048246	macrophage chemotaxis	2/49	40/18903	0.00482168	0.0314838	0.0212981	4282/5919	2
PT	GO:1990000	amyloid fibril formation	2/49	40/18903	0.00482168	0.0314838	0.0212981	348/1191	2
PT	GO:0050730	regulation of peptidyl-tyrosine phosphorylation	4/49	266/18903	0.00494259	0.0321542	0.0217516	183/4282/10399/7448	4
PT	GO:0045429	positive regulation of nitric oxide biosynthetic process	2/49	42/18903	0.00530487	0.0341332	0.0230904	183/1191	2
PT	GO:0045936	negative regulation of phosphate metabolic process	5/49	440/18903	0.00548967	0.0350663	0.0237216	183/341/348/26471/10399	5
PT	GO:0001894	tissue homeostasis	4/49	275/18903	0.00555537	0.0352306	0.0238328	213/5950/6696/7018	4
PT	GO:1903532	positive regulation of secretion by cell	4/49	278/18903	0.00577044	0.0357861	0.0242085	183/4282/5950/6696	4
PT	GO:0014911	positive regulation of smooth muscle cell migration	2/49	44/18903	0.00580941	0.0357861	0.0242085	183/7448	2
PT	GO:0034754	cellular hormone metabolic process	3/49	141/18903	0.00582565	0.0357861	0.0242085	5950/6696/7276	3
PT	GO:0002683	negative regulation of immune system process	5/49	449/18903	0.00597284	0.0365629	0.024734	259/335/336/1493/4282	5
PT	GO:0042168	heme metabolic process	2/49	46/18903	0.00633505	0.0385128	0.0260531	259/93974	2
PT	GO:0051180	vitamin transport	2/49	47/18903	0.00660573	0.0398832	0.0269801	335/2638	2
PT	GO:0042311	vasodilation	2/49	49/18903	0.00716263	0.0425175	0.0287622	183/348	2
PT	GO:0009914	hormone transport	4/49	300/18903	0.00751986	0.0440449	0.0297954	183/5950/6696/7276	4
PT	GO:0120254	olefinic compound metabolic process	3/49	160/18903	0.00824648	0.0474183	0.0320775	2938/5950/7276	3
PT	GO:0046434	organophosphate catabolic process	3/49	161/18903	0.00838792	0.0475495	0.0321662	336/341/344	3
PT	GO:0042572	retinol metabolic process	2/49	54/18903	0.00864434	0.0488461	0.0330433	5950/7276	2
PT	GO:0006909	phagocytosis	4/49	314/18903	0.00879815	0.0493687	0.0333969	197/335/336/10399	4
PT	GO:0055067	monovalent inorganic cation homeostasis	3/49	164/18903	0.00882084	0.0493687	0.0333969	183/506/440400	3
MT	GO:1900745	positive regulation of p38MAPK cascade	2023-03-16	31/18903	2.2043e-06	0.00117048	0.000777305	1647/4616/10912	3
MT	GO:0038066	p38MAPK cascade	2023-03-16	57/18903	1.41575e-05	0.00250588	0.00166413	1647/4616/10912	3
MT	GO:0010631	epithelial cell migration	2023-04-16	366/18903	0.000209249	0.0109724	0.00728665	10563/1647/2876/3725	4
MT	GO:0090132	epithelium migration	2023-04-16	369/18903	0.000215892	0.0109724	0.00728665	10563/1647/2876/3725	4
MT	GO:0090130	tissue migration	2023-04-16	374/18903	0.0002273	0.0109724	0.00728665	10563/1647/2876/3725	4
MT	GO:0048247	lymphocyte chemotaxis	2023-02-16	65/18903	0.00135435	0.0399534	0.0265326	414062/10563	2
MT	GO:0043547	positive regulation of GTPase activity	2023-03-16	283/18903	0.00160915	0.0427229	0.0283718	414062/10563/6004	3
MT	GO:0010632	regulation of epithelial cell migration	2023-03-16	292/18903	0.00175998	0.0445023	0.0295535	10563/1647/3725	3
NT: non-tumor liver tissue;
PT: primary liver tumor;
MT: metastatic liver tumor.
(d) GO biological processes enriched by highly expressed genes in CD8+ T cells in different tissue groups.
Group	ID	Description	GeneRatio	BgRatio	P value	P. adjust	Q value	Gene ID	Count
NT	GO:0002223	stimulatory C-type lectin receptor signaling pathway	5/69	22/18903	1.40321e-08	7.22654e-06	5.91811e-06	2534/3823/3824/22914/7305	5
NT	GO:1990840	response to lectin	5/69	22/18903	1.40321e-08	7.22654e-06	5.91811e-06	2534/3823/3824/22914/7305	5
NT	GO:1990858	cellular response to lectin	5/69	22/18903	1.40321e-08	7.22654e-06	5.91811e-06	2534/3823/3824/22914/7305	5
NT	GO:0002220	innate immune response activating cell surface receptor signaling pathway	5/69	31/18903	8.82653e-08	2.68613e-05	2.19978e-05	2534/3823/3824/22914/7305	5
NT	GO:0031341	regulation of cell killing	7/69	102/18903	8.87054e-08	2.68613e-05	2.19978e-05	11126/3820/3823/3824/22914/5551/7305	7
NT	GO:0002758	innate immune response-activating signal transduction	5/69	32/18903	1.04316e-07	2.68613e-05	2.19978e-05	2534/3823/3824/22914/7305	5
NT	GO:0031343	positive regulation of cell killing	6/69	66/18903	1.44897e-07	3.19809e-05	2.61904e-05	11126/3823/3824/22914/5551/7305	6
NT	GO:0002429	immune response-activating cell surface receptor signaling pathway	10/69	312/18903	1.86769e-07	3.2062e-05	2.62568e-05	11126/2207/2533/2534/3823/3824/22914/28526/6966/7305	10
NT	GO:0002757	immune response-activating signal transduction	10/69	312/18903	1.86769e-07	3.2062e-05	2.62568e-05	11126/2207/2533/2534/3823/3824/22914/28526/6966/7305	10
NT	GO:0015986	proton motive force-driven ATP synthesis	6/69	76/18903	3.38816e-07	5.23471e-05	4.28692e-05	506/514/517/521/10632/527	6
NT	GO:0002768	immune response-regulating cell surface receptor signaling pathway	10/69	341/18903	4.23321e-07	5.94573e-05	4.8692e-05	11126/2207/2533/2534/3823/3824/22914/28526/6966/7305	10
NT	GO:0001909	leukocyte mediated cytotoxicity	7/69	134/18903	5.75061e-07	7.40391e-05	6.06336e-05	11126/3820/3823/3824/22914/5551/7305	7
NT	GO:0001910	regulation of leukocyte mediated cytotoxicity	6/69	87/18903	7.58397e-07	8.40549e-05	6.8836e-05	11126/3820/3823/3824/22914/7305	6
NT	GO:0042269	regulation of natural killer cell mediated cytotoxicity	5/69	47/18903	7.61663e-07	8.40549e-05	6.8836e-05	11126/3820/3823/3824/22914	5
NT	GO:0002715	regulation of natural killer cell mediated immunity	5/69	51/18903	1.15331e-06	0.000118791	9.72829e-05	11126/3820/3823/3824/22914	5
NT	GO:0002253	activation of immune response	10/69	397/18903	1.68095e-06	0.000162316	0.000132928	11126/2207/2533/2534/3823/3824/22914/28526/6966/7305	10
NT	GO:1902600	proton transmembrane transport	7/69	160/18903	1.89565e-06	0.000172282	0.000141088	506/514/517/521/10632/527/440400	7
NT	GO:0001912	positive regulation of leukocyte mediated cytotoxicity	5/69	59/18903	2.40312e-06	0.000197319	0.000161593	11126/3823/3824/22914/7305	5
NT	GO:0006754	ATP biosynthetic process	6/69	106/18903	2.42658e-06	0.000197319	0.000161593	506/514/517/521/10632/527	6
NT	GO:0045954	positive regulation of natural killer cell mediated cytotoxicity	4/69	27/18903	2.67774e-06	0.000206856	0.000169402	11126/3823/3824/22914	4
NT	GO:0002218	activation of innate immune response	5/69	64/18903	3.60861e-06	0.00026549	0.000217421	2534/3823/3824/22914/7305	5
NT	GO:0009206	purine ribonucleoside triphosphate biosynthetic process	6/69	117/18903	4.31124e-06	0.000302767	0.000247948	506/514/517/521/10632/527	6
NT	GO:0009145	purine nucleoside triphosphate biosynthetic process	6/69	118/18903	4.52924e-06	0.000304247	0.00024916	506/514/517/521/10632/527	6
NT	GO:0002717	positive regulation of natural killer cell mediated immunity	4/69	32/18903	5.41177e-06	0.000342162	0.00028021	11126/3823/3824/22914	4
NT	GO:0001906	cell killing	7/69	189/18903	5.71374e-06	0.000342162	0.00028021	11126/3820/3823/3824/22914/5551/7305	7
NT	GO:0009201	ribonucleoside triphosphate biosynthetic process	6/69	123/18903	5.75806e-06	0.000342162	0.00028021	506/514/517/521/10632/527	6
NT	GO:0002831	regulation of response to biotic stimulus	9/69	361/18903	6.31636e-06	0.000361436	0.000295995	11126/2534/3820/3823/3824/22914/29997/58515/7305	9
NT	GO:0042267	natural killer cell mediated cytotoxicity	5/69	74/18903	7.41217e-06	0.000408993	0.000334941	11126/3820/3823/3824/22914	5
NT	GO:0002228	natural killer cell mediated immunity	5/69	77/18903	9.01466e-06	0.000480264	0.000393308	11126/3820/3823/3824/22914	5
NT	GO:0009142	nucleoside triphosphate biosynthetic process	6/69	134/18903	9.42554e-06	0.000485415	0.000397526	506/514/517/521/10632/527	6
NT	GO:0046034	ATP metabolic process	7/69	217/18903	1.40708e-05	0.00070127	0.000574299	506/514/93974/517/521/10632/527	7
NT	GO:0045089	positive regulation of innate immune response	6/69	145/18903	1.47922e-05	0.000714185	0.000584875	11126/2534/3823/3824/22914/7305	6
NT	GO:0045088	regulation of innate immune response	7/69	240/18903	2.69141e-05	0.00125283	0.001026	11126/2534/3820/3823/3824/22914/7305	7
NT	GO:0050792	regulation of viral process	6/69	162/18903	2.77121e-05	0.00125283	0.001026	7852/8519/3669/26986/79720/7538	6
NT	GO:0009205	purine ribonucleoside triphosphate metabolic process	7/69	242/18903	2.83813e-05	0.00125283	0.001026	506/514/93974/517/521/10632/527	7
NT	GO:0009144	purine nucleoside triphosphate metabolic process	7/69	247/18903	3.23401e-05	0.00138793	0.00113663	506/514/93974/517/521/10632/527	7
NT	GO:0009199	ribonucleoside triphosphate metabolic process	7/69	249/18903	3.40458e-05	0.00142164	0.00116424	506/514/93974/517/521/10632/527	7
NT	GO:0002443	leukocyte mediated immunity	9/69	463/18903	4.52084e-05	0.00183808	0.00150528	11126/2207/3820/3823/3824/22914/5551/28526/7305	9
NT	GO:0009141	nucleoside triphosphate metabolic process	7/69	267/18903	5.30027e-05	0.00209972	0.00171955	506/514/93974/517/521/10632/527	7
NT	GO:0002449	lymphocyte mediated immunity	8/69	367/18903	5.57023e-05	0.0021515	0.00176195	11126/2207/3820/3823/3824/22914/5551/28526	8
NT	GO:0002833	positive regulation of response to biotic stimulus	6/69	188/18903	6.36777e-05	0.00239956	0.0019651	11126/2534/3823/3824/22914/7305	6
NT	GO:0050900	leukocyte migration	8/69	398/18903	9.80458e-05	0.00360669	0.00295366	2683/6349/7852/2207/2534/22914/5295/58515	8
NT	GO:0042776	proton motive force-driven mitochondrial ATP synthesis	4/69	67/18903	0.00010478	0.00376476	0.00308311	506/514/521/10632	4
NT	GO:0006401	RNA catabolic process	7/69	299/18903	0.000107698	0.00378167	0.00309696	246175/60674/3669/26986/54855/79002/7538	7
NT	GO:0009615	response to virus	8/69	409/18903	0.000118363	0.0040638	0.00332801	7852/1937/8519/3459/3669/29997/5551/58515	8
NT	GO:0009152	purine ribonucleotide biosynthetic process	6/69	220/18903	0.000151036	0.00506468	0.00414767	506/514/517/521/10632/527	6
NT	GO:0050852	T cell receptor signaling pathway	5/69	139/18903	0.000154071	0.00506468	0.00414767	11126/2533/2534/28526/6966	5
NT	GO:0002705	positive regulation of leukocyte mediated immunity	5/69	140/18903	0.000159329	0.00512841	0.00419986	11126/3823/3824/22914/7305	5
NT	GO:0031331	positive regulation of cellular catabolic process	8/69	429/18903	0.000164233	0.00517837	0.00424078	246175/6923/60674/29997/26986/5305/10399/7538	8
NT	GO:0009260	ribonucleotide biosynthetic process	6/69	234/18903	0.000211013	0.00652031	0.00533975	506/514/517/521/10632/527	6
NT	GO:0002703	regulation of leukocyte mediated immunity	6/69	241/18903	0.00024733	0.00734852	0.006018	11126/3820/3823/3824/22914/7305	6
NT	GO:0046390	ribose phosphate biosynthetic process	6/69	241/18903	0.00024733	0.00734852	0.006018	506/514/517/521/10632/527	6
NT	GO:0006164	purine nucleotide biosynthetic process	6/69	242/18903	0.000252896	0.00734852	0.006018	506/514/517/521/10632/527	6
NT	GO:0000289	nuclear-transcribed mRNA poly(A) tail shortening	3/69	34/18903	0.000256842	0.00734852	0.006018	246175/26986/7538	3
NT	GO:0072522	purine-containing compound biosynthetic process	6/69	251/18903	0.000307565	0.00863979	0.00707547	506/514/517/521/10632/527	6
NT	GO:0002697	regulation of immune effector process	7/69	379/18903	0.000456827	0.0126035	0.0103215	11126/3820/3823/3824/22914/9516/7305	7
NT	GO:0030101	natural killer cell activation	4/69	99/18903	0.000471414	0.0127778	0.0104643	3823/3824/22914/7305	4
NT	GO:0032814	regulation of natural killer cell activation	3/69	42/18903	0.000482555	0.0128543	0.0105269	3823/3824/7305	3
NT	GO:0002706	regulation of lymphocyte mediated immunity	5/69	179/18903	0.000495725	0.0129813	0.0106309	11126/3820/3823/3824/22914	5
NT	GO:0090503	RNA phosphodiester bond hydrolysis, exonucleolytic	3/69	43/18903	0.000517395	0.0133229	0.0109107	246175/3669/79002	3
NT	GO:0032640	tumor necrosis factor production	5/69	184/18903	0.000561879	0.0140017	0.0114665	3459/5295/58515/7305/7538	5
NT	GO:0032680	regulation of tumor necrosis factor production	5/69	184/18903	0.000561879	0.0140017	0.0114665	3459/5295/58515/7305/7538	5
NT	GO:0032760	positive regulation of tumor necrosis factor production	4/69	105/18903	0.000588887	0.0142869	0.0117001	3459/5295/58515/7305	4
NT	GO:0031295	T cell costimulation	3/69	45/18903	0.000591819	0.0142869	0.0117001	11126/2534/22914	3
NT	GO:0071706	tumor necrosis factor superfamily cytokine production	5/69	189/18903	0.000634463	0.0148522	0.0121631	3459/5295/58515/7305/7538	5
NT	GO:1903555	regulation of tumor necrosis factor superfamily cytokine production	5/69	189/18903	0.000634463	0.0148522	0.0121631	3459/5295/58515/7305/7538	5
NT	GO:0001774	microglial cell activation	3/69	47/18903	0.000672758	0.0151789	0.0124307	8530/3459/7305	3
NT	GO:0031294	lymphocyte costimulation	3/69	47/18903	0.000672758	0.0151789	0.0124307	11126/2534/22914	3
NT	GO:1903557	positive regulation of tumor necrosis factor superfamily cytokine production	4/69	109/18903	0.000677895	0.0151789	0.0124307	3459/5295/58515/7305	4
NT	GO:0009060	aerobic respiration	5/69	194/18903	0.000713868	0.0157561	0.0129033	506/514/521/10632/29997	5
NT	GO:0002269	leukocyte activation involved in inflammatory response	3/69	50/18903	0.000806867	0.0175579	0.0143789	8530/3459/7305	3
NT	GO:0009165	nucleotide biosynthetic process	6/69	304/18903	0.000843728	0.0177435	0.0145309	506/514/517/521/10632/527	6
NT	GO:0061795	Golgi lumen acidification	2/69	12/18903	0.000846447	0.0177435	0.0145309	527/440400	2
NT	GO:0016032	viral process	7/69	421/18903	0.000849849	0.0177435	0.0145309	7852/8519/3669/26986/440400/79720/7538	7
NT	GO:1901293	nucleoside phosphate biosynthetic process	6/69	306/18903	0.000872893	0.0179816	0.0147259	506/514/517/521/10632/527	6
NT	GO:0031349	positive regulation of defense response	6/69	307/18903	0.000887764	0.0180473	0.0147797	11126/2534/3823/3824/22914/7305	6
NT	GO:0006968	cellular defense response	3/69	52/18903	0.000905055	0.0181599	0.0148719	3823/5551/7305	3
NT	GO:0034655	nucleobase-containing compound catabolic process	7/69	428/18903	0.000935646	0.0184132	0.0150793	246175/60674/3669/26986/54855/79002/7538	7
NT	GO:0002708	positive regulation of lymphocyte mediated immunity	4/69	119/18903	0.000941518	0.0184132	0.0150793	11126/3823/3824/22914	4
NT	GO:0006909	phagocytosis	6/69	314/18903	0.00099742	0.0190357	0.0155891	56882/2207/2534/10399/28526/7305	6
NT	GO:0060213	positive regulation of nuclear-transcribed mRNA poly(A) tail shortening	2/69	13/18903	0.000997989	0.0190357	0.0155891	26986/7538	2
NT	GO:0061900	glial cell activation	3/69	54/18903	0.00101051	0.0190396	0.0155923	8530/3459/7305	3
NT	GO:0006414	translational elongation	3/69	55/18903	0.00106603	0.0198436	0.0162507	1937/10399/51714	3
NT	GO:0019058	viral life cycle	6/69	319/18903	0.00108193	0.0198998	0.0162967	7852/8519/3669/26986/440400/79720	6
NT	GO:0048388	endosomal lumen acidification	2/69	14/18903	0.00116158	0.0208679	0.0170895	527/440400	2
NT	GO:0050966	detection of mechanical stimulus involved in sensory perception of pain	2/69	14/18903	0.00116158	0.0208679	0.0170895	7852/2534	2
NT	GO:0009150	purine ribonucleotide metabolic process	7/69	447/18903	0.0012034	0.0213706	0.0175013	506/514/93974/517/521/10632/527	7
NT	GO:0002683	negative regulation of immune system process	7/69	449/18903	0.00123476	0.0216784	0.0177533	11126/8530/2534/3824/22914/5295/7305	7
NT	GO:0010273	detoxification of copper ion	2/69	15/18903	0.00133712	0.0223949	0.0183401	4495/4502	2
NT	GO:0060211	regulation of nuclear-transcribed mRNA poly(A) tail shortening	2/69	15/18903	0.00133712	0.0223949	0.0183401	26986/7538	2
NT	GO:1900153	positive regulation of nuclear-transcribed mRNA catabolic process, deadenylation-dependent decay	2/69	15/18903	0.00133712	0.0223949	0.0183401	26986/7538	2
NT	GO:1990169	stress response to copper ion	2/69	15/18903	0.00133712	0.0223949	0.0183401	4495/4502	2
NT	GO:0015980	energy derivation by oxidation of organic compounds	6/69	333/18903	0.00134804	0.0223949	0.0183401	506/514/521/10632/29997/5500	6
NT	GO:0048255	mRNA stabilization	3/69	61/18903	0.00143975	0.0236641	0.0193795	26986/54855/7538	3
NT	GO:0032103	positive regulation of response to external stimulus	7/69	464/18903	0.00149097	0.0242478	0.0198575	11126/7852/2534/3823/3824/22914/7305	7
NT	GO:0009259	ribonucleotide metabolic process	7/69	466/18903	0.00152805	0.0245805	0.02013	506/514/93974/517/521/10632/527	7
NT	GO:1903052	positive regulation of proteolysis involved in protein catabolic process	4/69	136/18903	0.00154324	0.0245805	0.02013	93974/6923/29997/10399	4
NT	GO:0046700	heterocycle catabolic process	7/69	468/18903	0.00156586	0.0246863	0.0202166	246175/60674/3669/26986/54855/79002/7538	7
NT	GO:0044270	cellular nitrogen compound catabolic process	7/69	474/18903	0.00168368	0.0262756	0.0215182	246175/60674/3669/26986/54855/79002/7538	7
NT	GO:0019693	ribose phosphate metabolic process	7/69	475/18903	0.00170397	0.0263264	0.0215598	506/514/93974/517/521/10632/527	7
NT	GO:0006163	purine nucleotide metabolic process	7/69	476/18903	0.00172446	0.0263324	0.0215647	506/514/93974/517/521/10632/527	7
NT	GO:0002274	myeloid leukocyte activation	5/69	237/18903	0.00173845	0.0263324	0.0215647	8530/2207/3459/4495/7305	5
NT	GO:1903900	regulation of viral life cycle	4/69	142/18903	0.0018078	0.027117	0.0222072	8519/3669/26986/79720	4
NT	GO:0045333	cellular respiration	5/69	240/18903	0.00183681	0.0272872	0.0223466	506/514/521/10632/29997	5
NT	GO:0097529	myeloid leukocyte migration	5/69	242/18903	0.00190461	0.0280126	0.0229406	2683/6349/2207/5295/58515	5
NT	GO:0061687	detoxification of inorganic compound	2/69	18/18903	0.00193465	0.0280126	0.0229406	4495/4502	2
NT	GO:0001819	positive regulation of cytokine production	7/69	486/18903	0.00194003	0.0280126	0.0229406	11126/2207/3459/22914/5295/58515/7305	7
NT	GO:0000288	nuclear-transcribed mRNA catabolic process, deadenylation-dependent decay	3/69	68/18903	0.00196869	0.0281632	0.023064	246175/26986/7538	3
NT	GO:0019439	aromatic compound catabolic process	7/69	489/18903	0.00200863	0.0284709	0.023316	246175/60674/3669/26986/54855/79002/7538	7
NT	GO:0006119	oxidative phosphorylation	4/69	147/18903	0.00205108	0.0288084	0.0235924	506/514/521/10632	4
NT	GO:0043489	RNA stabilization	3/69	70/18903	0.00213918	0.0292353	0.023942	26986/54855/7538	3
NT	GO:1902373	negative regulation of mRNA catabolic process	3/69	70/18903	0.00213918	0.0292353	0.023942	26986/54855/7538	3
NT	GO:0002283	neutrophil activation involved in immune response	2/69	19/18903	0.00215717	0.0292353	0.023942	2207/7305	2
NT	GO:0097501	stress response to metal ion	2/69	19/18903	0.00215717	0.0292353	0.023942	4495/4502	2
NT	GO:0050851	antigen receptor-mediated signaling pathway	5/69	252/18903	0.00227147	0.0305167	0.0249914	11126/2533/2534/28526/6966	5
NT	GO:0090305	nucleic acid phosphodiester bond hydrolysis	5/69	253/18903	0.0023108	0.0307774	0.0252049	246175/3669/440400/79002/7538	5
NT	GO:0051882	mitochondrial depolarization	2/69	20/18903	0.00239121	0.0315294	0.0258207	93974/10399	2
NT	GO:0150076	neuroinflammatory response	3/69	73/18903	0.00241169	0.0315294	0.0258207	8530/3459/7305	3
NT	GO:0098754	detoxification	4/69	154/18903	0.00242848	0.0315294	0.0258207	4495/4502/9403/51714	4
NT	GO:0007042	lysosomal lumen acidification	2/69	21/18903	0.0026367	0.0337406	0.0276316	527/440400	2
NT	GO:0002699	positive regulation of immune effector process	5/69	261/18903	0.00264352	0.0337406	0.0276316	11126/3823/3824/22914/7305	5
NT	GO:0090501	RNA phosphodiester bond hydrolysis	4/69	158/18903	0.00266431	0.0337406	0.0276316	246175/3669/440400/79002	4
NT	GO:0071404	cellular response to low-density lipoprotein particle stimulus	2/69	22/18903	0.00289355	0.0363458	0.0297651	2207/60674	2
NT	GO:1902117	positive regulation of organelle assembly	3/69	82/18903	0.00335467	0.0413667	0.0338769	246175/5305/989	3
NT	GO:1902369	negative regulation of RNA catabolic process	3/69	82/18903	0.00335467	0.0413667	0.0338769	26986/54855/7538	3
NT	GO:0051251	positive regulation of lymphocyte activation	6/69	400/18903	0.0033736	0.0413667	0.0338769	11126/2534/22914/58515/28526/7305	6
NT	GO:0071294	cellular response to zinc ion	2/69	24/18903	0.003441	0.0418609	0.0342816	4495/4502	2
NT	GO:0030099	myeloid cell differentiation	6/69	407/18903	0.00367249	0.0443281	0.0363021	93974/4495/5295/5305/7305/7538	6
NT	GO:0051453	regulation of intracellular pH	3/69	85/18903	0.00371244	0.0443465	0.0363172	506/527/440400	3
NT	GO:0062149	detection of stimulus involved in sensory perception of pain	2/69	25/18903	0.00373142	0.0443465	0.0363172	7852/2534	2
NT	GO:0043488	regulation of mRNA stability	4/69	175/18903	0.00384282	0.0453218	0.0371159	246175/26986/54855/7538	4
NT	GO:0045069	regulation of viral genome replication	3/69	87/18903	0.0039634	0.0461541	0.0377974	8519/3669/26986	3
NT	GO:0035751	regulation of lysosomal lumen pH	2/69	26/18903	0.00403288	0.0461541	0.0377974	527/440400	2
NT	GO:0046629	gamma-delta T cell activation	2/69	26/18903	0.00403288	0.0461541	0.0377974	28526/6966	2
NT	GO:1900151	regulation of nuclear-transcribed mRNA catabolic process, deadenylation-dependent decay	2/69	26/18903	0.00403288	0.0461541	0.0377974	26986/7538	2
NT	GO:0002418	immune response to tumor cell	2/69	27/18903	0.00434528	0.0487999	0.0399642	11126/5551	2
NT	GO:0071280	cellular response to copper ion	2/69	27/18903	0.00434528	0.0487999	0.0399642	4495/4502	2
NT	GO:0030641	regulation of cellular pH	3/69	90/18903	0.00435883	0.0487999	0.0399642	506/527/440400	3
NT	GO:0048525	negative regulation of viral process	3/69	91/18903	0.00449576	0.049696	0.0406981	8519/3669/7538	3
NT	GO:0044000	movement in host	4/69	183/18903	0.0045032	0.049696	0.0406981	7852/8519/440400/79720	4
PT	GO:0015986	proton motive force-driven ATP synthesis	15/90	76/18903	9.68924e-21	2.058e-17	1.60229e-17	498/506/509/513/514/516/517/518/521/9551/10632/10476/522/539/527	15
PT	GO:0009206	purine ribonucleoside triphosphate biosynthetic process	16/90	117/18903	2.35581e-19	1.92241e-16	1.49673e-16	498/506/509/513/514/516/517/518/521/9551/10632/10476/522/539/527/4831	16
PT	GO:0009145	purine nucleoside triphosphate biosynthetic process	16/90	118/18903	2.71526e-19	1.92241e-16	1.49673e-16	498/506/509/513/514/516/517/518/521/9551/10632/10476/522/539/527/4831	16
PT	GO:0009201	ribonucleoside triphosphate biosynthetic process	16/90	123/18903	5.41736e-19	2.87662e-16	2.23965e-16	498/506/509/513/514/516/517/518/521/9551/10632/10476/522/539/527/4831	16
PT	GO:1902600	proton transmembrane transport	17/90	160/18903	1.35644e-18	5.76214e-16	4.48624e-16	498/506/509/513/514/516/517/518/521/9551/10632/10476/522/539/527/1528/440400	17
PT	GO:0006754	ATP biosynthetic process	15/90	106/18903	1.9768e-18	6.77925e-16	5.27813e-16	498/506/509/513/514/516/517/518/521/9551/10632/10476/522/539/527	15
PT	GO:0009142	nucleoside triphosphate biosynthetic process	16/90	134/18903	2.23422e-18	6.77925e-16	5.27813e-16	498/506/509/513/514/516/517/518/521/9551/10632/10476/522/539/527/4831	16
PT	GO:0009205	purine ribonucleoside triphosphate metabolic process	18/90	242/18903	7.55457e-17	2.00574e-14	1.56161e-14	498/506/509/513/514/93974/516/517/518/521/9551/10632/10476/522/539/527/4831/26471	18
PT	GO:0009144	purine nucleoside triphosphate metabolic process	18/90	247/18903	1.0864e-16	2.56389e-14	1.99617e-14	498/506/509/513/514/93974/516/517/518/521/9551/10632/10476/522/539/527/4831/26471	18
PT	GO:0009199	ribonucleoside triphosphate metabolic process	18/90	249/18903	1.25351e-16	2.66245e-14	2.07291e-14	498/506/509/513/514/93974/516/517/518/521/9551/10632/10476/522/539/527/4831/26471	18
PT	GO:0046034	ATP metabolic process	17/90	217/18903	2.47869e-16	4.78612e-14	3.72633e-14	498/506/509/513/514/93974/516/517/518/521/9551/10632/10476/522/539/527/26471	17
PT	GO:0009141	nucleoside triphosphate metabolic process	18/90	267/18903	4.30559e-16	7.62089e-14	5.9334e-14	498/506/509/513/514/93974/516/517/518/521/9551/10632/10476/522/539/527/4831/26471	18
PT	GO:0009152	purine ribonucleotide biosynthetic process	16/90	220/18903	6.57057e-15	1.07353e-12	8.35819e-13	498/506/509/513/514/516/517/518/521/9551/10632/10476/522/539/527/4831	16
PT	GO:0042776	proton motive force-driven mitochondrial ATP synthesis	11/90	67/18903	1.56743e-14	2.37802e-12	1.85145e-12	498/506/509/513/514/521/9551/10632/10476/522/539	11
PT	GO:0009260	ribonucleotide biosynthetic process	16/90	234/18903	1.73185e-14	2.4523e-12	1.90929e-12	498/506/509/513/514/516/517/518/521/9551/10632/10476/522/539/527/4831	16
PT	GO:0046390	ribose phosphate biosynthetic process	16/90	241/18903	2.74645e-14	3.64592e-12	2.83861e-12	498/506/509/513/514/516/517/518/521/9551/10632/10476/522/539/527/4831	16
PT	GO:0006164	purine nucleotide biosynthetic process	16/90	242/18903	2.92996e-14	3.66073e-12	2.85013e-12	498/506/509/513/514/516/517/518/521/9551/10632/10476/522/539/527/4831	16
PT	GO:0072522	purine-containing compound biosynthetic process	16/90	251/18903	5.1772e-14	6.10909e-12	4.75636e-12	498/506/509/513/514/516/517/518/521/9551/10632/10476/522/539/527/4831	16
PT	GO:0009165	nucleotide biosynthetic process	16/90	304/18903	9.93256e-13	1.11036e-10	8.64491e-11	498/506/509/513/514/516/517/518/521/9551/10632/10476/522/539/527/4831	16
PT	GO:1901293	nucleoside phosphate biosynthetic process	16/90	306/18903	1.09785e-12	1.16592e-10	9.07751e-11	498/506/509/513/514/516/517/518/521/9551/10632/10476/522/539/527/4831	16
PT	GO:0009150	purine ribonucleotide metabolic process	18/90	447/18903	3.01666e-12	3.05113e-10	2.37552e-10	498/506/509/513/514/93974/516/517/518/521/9551/10632/10476/522/539/527/4831/26471	18
PT	GO:0043691	reverse cholesterol transport	7/90	20/18903	3.2231e-12	3.11175e-10	2.42272e-10	335/336/344/345/348/1066/1191	7
PT	GO:0006119	oxidative phosphorylation	12/90	147/18903	5.05812e-12	4.67106e-10	3.63675e-10	498/506/509/513/514/521/9551/10632/10476/522/539/26471	12
PT	GO:0009259	ribonucleotide metabolic process	18/90	466/18903	6.03639e-12	5.34221e-10	4.15929e-10	498/506/509/513/514/93974/516/517/518/521/9551/10632/10476/522/539/527/4831/26471	18
PT	GO:0009060	aerobic respiration	13/90	194/18903	7.70333e-12	6.54475e-10	5.09555e-10	498/506/509/513/514/521/9551/10632/10476/522/539/29997/26471	13
PT	GO:0019693	ribose phosphate metabolic process	18/90	475/18903	8.29255e-12	6.75492e-10	5.25918e-10	498/506/509/513/514/93974/516/517/518/521/9551/10632/10476/522/539/527/4831/26471	18
PT	GO:0006163	purine nucleotide metabolic process	18/90	476/18903	8.58677e-12	6.75492e-10	5.25918e-10	498/506/509/513/514/93974/516/517/518/521/9551/10632/10476/522/539/527/4831/26471	18
PT	GO:0033700	phospholipid efflux	6/90	13/18903	1.64295e-11	1.2463e-09	9.70331e-10	335/336/341/344/345/348	6
PT	GO:0034368	protein-lipid complex remodeling	7/90	30/18903	8.1447e-11	5.76645e-09	4.48959e-09	183/335/336/341/344/345/348	7
PT	GO:0034369	plasma lipoprotein particle remodeling	7/90	30/18903	8.1447e-11	5.76645e-09	4.48959e-09	183/335/336/341/344/345/348	7
PT	GO:0045333	cellular respiration	13/90	240/18903	1.11333e-10	7.62808e-09	5.939e-09	498/506/509/513/514/521/9551/10632/10476/522/539/29997/26471	13
PT	GO:0034367	protein-containing complex remodeling	7/90	32/18903	1.33626e-10	8.86944e-09	6.90549e-09	183/335/336/341/344/345/348	7
PT	GO:0032368	regulation of lipid transport	11/90	155/18903	1.87916e-10	1.2095e-08	9.41678e-09	183/335/336/341/344/345/348/1066/4282/118471/6696	11
PT	GO:0006869	lipid transport	16/90	433/18903	1.98545e-10	1.24032e-08	9.65676e-09	183/1645/335/336/341/344/345/348/350/1066/1191/2168/4282/118471/5950/6696	16
PT	GO:0010876	lipid localization	16/90	483/18903	9.73748e-10	5.90926e-08	4.60078e-08	183/1645/335/336/341/344/345/348/350/1066/1191/2168/4282/118471/5950/6696	16
PT	GO:1905952	regulation of lipid localization	11/90	185/18903	1.24474e-09	7.34399e-08	5.71782e-08	183/335/336/341/344/345/348/1066/4282/118471/6696	11
PT	GO:0034370	triglyceride-rich lipoprotein particle remodeling	5/90	12/18903	1.68663e-09	9.33289e-08	7.26631e-08	335/336/344/345/348	5
PT	GO:0034372	very-low-density lipoprotein particle remodeling	5/90	12/18903	1.68663e-09	9.33289e-08	7.26631e-08	335/336/344/345/348	5
PT	GO:0071827	plasma lipoprotein particle organization	7/90	45/18903	1.71367e-09	9.33289e-08	7.26631e-08	183/335/336/341/344/345/348	7
PT	GO:0071825	protein-lipid complex subunit organization	7/90	48/18903	2.74853e-09	1.45947e-07	1.1363e-07	183/335/336/341/344/345/348	7
PT	GO:0015980	energy derivation by oxidation of organic compounds	13/90	333/18903	6.05239e-09	3.08685e-07	2.40333e-07	498/506/509/513/514/521/9551/10632/10476/522/539/29997/26471	13
PT	GO:0030301	cholesterol transport	9/90	121/18903	6.10395e-09	3.08685e-07	2.40333e-07	1645/335/336/341/344/345/348/1066/1191	9
PT	GO:0034384	high-density lipoprotein particle clearance	5/90	15/18903	6.32354e-09	3.12353e-07	2.43189e-07	335/336/344/345/348	5
PT	GO:0034375	high-density lipoprotein particle remodeling	5/90	16/18903	9.16342e-09	4.42343e-07	3.44396e-07	335/336/341/345/348	5
PT	GO:0015850	organic hydroxy compound transport	12/90	292/18903	1.37996e-08	6.51341e-07	5.07115e-07	183/1645/335/336/341/344/345/348/1066/1191/5950/6696	12
PT	GO:0015918	sterol transport	9/90	135/18903	1.59973e-08	7.38659e-07	5.75098e-07	1645/335/336/341/344/345/348/1066/1191	9
PT	GO:0050994	regulation of lipid catabolic process	7/90	63/18903	1.94949e-08	8.81005e-07	6.85925e-07	335/336/341/344/345/2168/5919	7
PT	GO:0051004	regulation of lipoprotein lipase activity	5/90	20/18903	3.20406e-08	1.4178e-06	1.10385e-06	335/341/344/345/350	5
PT	GO:0033344	cholesterol efflux	7/90	71/18903	4.54395e-08	1.96966e-06	1.53352e-06	335/336/341/344/345/348/1066	7
PT	GO:0002526	acute inflammatory response	8/90	114/18903	7.01503e-08	2.97998e-06	2.32013e-06	197/336/3240/3500/26471/5004/5005/5265	8
PT	GO:1905918	regulation of CoA-transferase activity	4/90	10/18903	9.87115e-08	4.11104e-06	3.20074e-06	183/335/336/348	4
PT	GO:0032371	regulation of sterol transport	7/90	81/18903	1.14326e-07	4.58166e-06	3.56714e-06	335/336/341/344/345/348/1066	7
PT	GO:0032374	regulation of cholesterol transport	7/90	81/18903	1.14326e-07	4.58166e-06	3.56714e-06	335/336/341/344/345/348/1066	7
PT	GO:0034377	plasma lipoprotein particle assembly	5/90	26/18903	1.32916e-07	5.22801e-06	4.07038e-06	335/336/341/345/348	5
PT	GO:0097006	regulation of plasma lipoprotein particle levels	7/90	84/18903	1.4721e-07	5.685e-06	4.42617e-06	183/335/336/341/344/345/348	7
PT	GO:0034381	plasma lipoprotein particle clearance	6/90	53/18903	1.88703e-07	7.15722e-06	5.5724e-06	335/336/341/344/345/348	6
PT	GO:0051346	negative regulation of hydrolase activity	12/90	373/18903	2.00555e-07	7.47333e-06	5.81852e-06	183/197/259/335/336/341/345/93974/2168/3827/5265/7448	12
PT	GO:0065005	protein-lipid complex assembly	5/90	29/18903	2.37273e-07	8.54246e-06	6.65091e-06	335/336/341/345/348	5
PT	GO:0060191	regulation of lipase activity	7/90	90/18903	2.3729e-07	8.54246e-06	6.65091e-06	183/335/336/341/344/345/350	7
PT	GO:0042632	cholesterol homeostasis	7/90	100/18903	4.89221e-07	1.73184e-05	1.34836e-05	1645/335/336/344/345/348/1066	7
PT	GO:0055092	sterol homeostasis	7/90	101/18903	5.23635e-07	1.82328e-05	1.41955e-05	1645/335/336/344/345/348/1066	7
PT	GO:0016042	lipid catabolic process	11/90	336/18903	5.65737e-07	1.9381e-05	1.50895e-05	335/336/341/344/345/348/1066/2168/5920/5919/6696	11
PT	GO:0006641	triglyceride metabolic process	7/90	104/18903	6.39328e-07	2.12177e-05	1.65195e-05	335/336/341/344/345/348/350	7
PT	GO:0015914	phospholipid transport	7/90	104/18903	6.39328e-07	2.12177e-05	1.65195e-05	335/336/341/344/345/348/118471	7
PT	GO:0050892	intestinal absorption	5/90	42/18903	1.61881e-06	5.28977e-05	4.11846e-05	1645/335/336/2168/118471	5
PT	GO:0009636	response to toxic substance	9/90	250/18903	2.98039e-06	9.59145e-05	7.46762e-05	213/348/1066/2052/2168/2938/3240/4257/26471	9
PT	GO:0006631	fatty acid metabolic process	11/90	400/18903	3.08801e-06	9.66746e-05	7.5268e-05	1645/1646/335/341/344/345/1066/2052/2168/2938/4282	11
PT	GO:0006639	acylglycerol metabolic process	7/90	132/18903	3.1849e-06	9.66746e-05	7.5268e-05	335/336/341/344/345/348/350	7
PT	GO:0006956	complement activation	7/90	132/18903	3.1849e-06	9.66746e-05	7.5268e-05	629/3078/3080/1191/3500/3503/3538	7
PT	GO:0006953	acute-phase response	5/90	48/18903	3.18607e-06	9.66746e-05	7.5268e-05	197/3240/5004/5005/5265	5
PT	GO:0006638	neutral lipid metabolic process	7/90	133/18903	3.34894e-06	0.000100185	7.80013e-05	335/336/341/344/345/348/350	7
PT	GO:0032370	positive regulation of lipid transport	6/90	88/18903	3.89857e-06	0.000113851	8.86409e-05	335/348/1066/4282/118471/6696	6
PT	GO:0030195	negative regulation of blood coagulation	5/90	50/18903	3.91295e-06	0.000113851	8.86409e-05	348/350/2266/3827/7448	5
PT	GO:0098856	intestinal lipid absorption	4/90	23/18903	3.96985e-06	0.000113945	8.87145e-05	1645/335/336/118471	4
PT	GO:1900047	negative regulation of hemostasis	5/90	51/18903	4.32206e-06	0.000122401	9.52976e-05	348/350/2266/3827/7448	5
PT	GO:0007586	digestion	7/90	139/18903	4.48845e-06	0.00012544	9.76641e-05	1645/1646/335/336/2168/118471/5950	7
PT	GO:1903035	negative regulation of response to wounding	6/90	94/18903	5.72512e-06	0.000156679	0.000121986	348/350/2266/3827/6696/7448	6
PT	GO:0050819	negative regulation of coagulation	5/90	54/18903	5.75374e-06	0.000156679	0.000121986	348/350/2266/3827/7448	5
PT	GO:0015748	organophosphate ester transport	7/90	148/18903	6.79086e-06	0.000182579	0.000142151	335/336/341/344/345/348/118471	7
PT	GO:0098869	cellular oxidant detoxification	6/90	100/18903	8.19267e-06	0.000217516	0.000169351	213/348/2168/2938/3240/4257	6
PT	GO:0045834	positive regulation of lipid metabolic process	7/90	154/18903	8.81457e-06	0.000231138	0.000179957	335/336/341/344/348/1066/2168	7
PT	GO:0050996	positive regulation of lipid catabolic process	4/90	28/18903	9.0138e-06	0.000233479	0.00018178	335/336/344/2168	4
PT	GO:0042180	cellular ketone metabolic process	8/90	218/18903	9.47631e-06	0.000242502	0.000188805	1645/1646/335/341/344/345/1066/2168	8
PT	GO:0032760	positive regulation of tumor necrosis factor production	6/90	105/18903	1.08522e-05	0.000274407	0.000213645	1191/84868/4282/5004/5005/58515	6
PT	GO:0022600	digestive system process	6/90	106/18903	1.14597e-05	0.000286358	0.00022295	1645/335/336/2168/118471/5950	6
PT	GO:0032372	negative regulation of sterol transport	4/90	30/18903	1.19772e-05	0.000289085	0.000225073	336/341/344/345	4
PT	GO:0032375	negative regulation of cholesterol transport	4/90	30/18903	1.19772e-05	0.000289085	0.000225073	336/341/344/345	4
PT	GO:0045940	positive regulation of steroid metabolic process	4/90	30/18903	1.19772e-05	0.000289085	0.000225073	335/341/348/1066	4
PT	GO:0051006	positive regulation of lipoprotein lipase activity	3/90	10/18903	1.22255e-05	0.000291763	0.000227158	335/344/350	3
PT	GO:1903557	positive regulation of tumor necrosis factor superfamily cytokine production	6/90	109/18903	1.34491e-05	0.000317399	0.000247118	1191/84868/4282/5004/5005/58515	6
PT	GO:1905953	negative regulation of lipid localization	5/90	65/18903	1.44217e-05	0.000336612	0.000262076	336/341/344/345/1066	5
PT	GO:0048259	regulation of receptor-mediated endocytosis	6/90	112/18903	1.57089e-05	0.00036267	0.000282364	341/344/345/1191/7018/7448	6
PT	GO:1905954	positive regulation of lipid localization	6/90	113/18903	1.65268e-05	0.000374541	0.000291607	335/348/1066/4282/118471/6696	6
PT	GO:0061365	positive regulation of triglyceride lipase activity	3/90	11/18903	1.67521e-05	0.000374541	0.000291607	335/344/350	3
PT	GO:1904729	regulation of intestinal lipid absorption	3/90	11/18903	1.67521e-05	0.000374541	0.000291607	335/336/118471	3
PT	GO:0046503	glycerolipid catabolic process	5/90	68/18903	1.79973e-05	0.000398191	0.00031002	335/336/341/344/345	5
PT	GO:1990748	cellular detoxification	6/90	115/18903	1.82658e-05	0.000399964	0.0003114	213/348/2168/2938/3240/4257	6
PT	GO:0002253	activation of immune response	10/90	397/18903	1.91229e-05	0.000414461	0.000322687	629/3078/3080/1191/1493/2533/3500/3503/3538/54923	10
PT	GO:0055088	lipid homeostasis	7/90	174/18903	1.95004e-05	0.000418372	0.000325732	1645/335/336/344/345/348/1066	7
PT	GO:0030193	regulation of blood coagulation	5/90	70/18903	2.07403e-05	0.000440523	0.000342978	348/350/2266/3827/7448	5
PT	GO:0006959	humoral immune response	9/90	320/18903	2.16496e-05	0.000455285	0.000354471	629/3078/3080/1191/3500/3503/3538/5919/7018	9
PT	GO:0008202	steroid metabolic process	9/90	323/18903	2.32992e-05	0.000485172	0.000377741	1645/1646/335/336/341/348/1066/2638/6696	9
PT	GO:1900046	regulation of hemostasis	5/90	72/18903	2.37979e-05	0.000490745	0.00038208	348/350/2266/3827/7448	5
PT	GO:0097237	cellular response to toxic substance	6/90	123/18903	2.67594e-05	0.00054651	0.000425496	213/348/2168/2938/3240/4257	6
PT	GO:1904478	regulation of intestinal absorption	3/90	13/18903	2.88371e-05	0.000581669	0.000452871	335/336/118471	3
PT	GO:0050818	regulation of coagulation	5/90	75/18903	2.90287e-05	0.000581669	0.000452871	348/350/2266/3827/7448	5
PT	GO:0006898	receptor-mediated endocytosis	8/90	257/18903	3.10255e-05	0.000615871	0.000479499	341/344/345/348/1191/440400/7018/7448	8
PT	GO:0062012	regulation of small molecule metabolic process	9/90	339/18903	3.40207e-05	0.000669075	0.000520922	335/341/344/345/348/93974/1066/2168/26471	9
PT	GO:0061045	negative regulation of wound healing	5/90	78/18903	3.5111e-05	0.000684181	0.000532683	348/350/2266/3827/7448	5
PT	GO:0010896	regulation of triglyceride catabolic process	3/90	14/18903	3.65753e-05	0.000699873	0.0005449	335/344/345	3
PT	GO:2001140	positive regulation of phospholipid transport	3/90	14/18903	3.65753e-05	0.000699873	0.0005449	335/348/118471	3
PT	GO:0019216	regulation of lipid metabolic process	9/90	347/18903	4.07892e-05	0.000773538	0.000602254	335/336/341/344/345/348/1066/2168/5919	9
PT	GO:0046461	neutral lipid catabolic process	4/90	41/18903	4.25248e-05	0.000792304	0.000616865	335/336/344/345	4
PT	GO:0046464	acylglycerol catabolic process	4/90	41/18903	4.25248e-05	0.000792304	0.000616865	335/336/344/345	4
PT	GO:0032488	Cdc42 protein signal transduction	3/90	15/18903	4.55616e-05	0.000820037	0.000638457	335/345/348	3
PT	GO:0034380	high-density lipoprotein particle assembly	3/90	15/18903	4.55616e-05	0.000820037	0.000638457	335/336/348	3
PT	GO:0090205	positive regulation of cholesterol metabolic process	3/90	15/18903	4.55616e-05	0.000820037	0.000638457	335/348/1066	3
PT	GO:2001138	regulation of phospholipid transport	3/90	15/18903	4.55616e-05	0.000820037	0.000638457	335/348/118471	3
PT	GO:0055090	acylglycerol homeostasis	4/90	42/18903	4.68307e-05	0.000820037	0.000638457	335/344/345/348	4
PT	GO:0070328	triglyceride homeostasis	4/90	42/18903	4.68307e-05	0.000820037	0.000638457	335/344/345/348	4
PT	GO:0010565	regulation of cellular ketone metabolic process	6/90	136/18903	4.7102e-05	0.000820037	0.000638457	335/341/344/345/1066/2168	6
PT	GO:1903052	positive regulation of proteolysis involved in protein catabolic process	6/90	136/18903	4.7102e-05	0.000820037	0.000638457	93974/1191/6923/29997/26471/10399	6
PT	GO:0090207	regulation of triglyceride metabolic process	4/90	43/18903	5.14467e-05	0.000888396	0.000691679	335/344/345/348	4
PT	GO:0042157	lipoprotein metabolic process	6/90	140/18903	5.53837e-05	0.000948669	0.000738606	335/336/341/345/348/58515	6
PT	GO:0034374	low-density lipoprotein particle remodeling	3/90	16/18903	5.58826e-05	0.000949558	0.000739298	183/336/348	3
PT	GO:0030100	regulation of endocytosis	7/90	209/18903	6.27885e-05	0.00105148	0.000818652	341/344/345/348/1191/7018/7448	7
PT	GO:0006066	alcohol metabolic process	9/90	367/18903	6.2871e-05	0.00105148	0.000818652	1645/1646/335/336/341/348/1066/5950/7276	9
PT	GO:0060192	negative regulation of lipase activity	3/90	17/18903	6.76238e-05	0.00112213	0.000873659	336/341/345	3
PT	GO:0032369	negative regulation of lipid transport	4/90	47/18903	7.32841e-05	0.00120663	0.000939447	336/341/344/345	4
PT	GO:0006692	prostanoid metabolic process	4/90	50/18903	9.35978e-05	0.00149463	0.00116368	1645/1646/2938/4282	4
PT	GO:0006693	prostaglandin metabolic process	4/90	50/18903	9.35978e-05	0.00149463	0.00116368	1645/1646/2938/4282	4
PT	GO:0042304	regulation of fatty acid biosynthetic process	4/90	50/18903	9.35978e-05	0.00149463	0.00116368	335/341/344/345	4
PT	GO:0098754	detoxification	6/90	154/18903	9.39708e-05	0.00149463	0.00116368	213/348/2168/2938/3240/4257	6
PT	GO:0019217	regulation of fatty acid metabolic process	5/90	96/18903	9.50491e-05	0.00149463	0.00116368	335/341/344/345/2168	5
PT	GO:0010985	negative regulation of lipoprotein particle clearance	3/90	19/18903	9.57015e-05	0.00149463	0.00116368	341/344/345	3
PT	GO:0030299	intestinal cholesterol absorption	3/90	19/18903	9.57015e-05	0.00149463	0.00116368	1645/335/336	3
PT	GO:1903050	regulation of proteolysis involved in protein catabolic process	7/90	227/18903	0.00010534	0.00163315	0.00127152	348/93974/1191/6923/29997/26471/10399	7
PT	GO:0120254	olefinic compound metabolic process	6/90	160/18903	0.000115964	0.00178484	0.00138962	1645/1646/2052/2938/5950/7276	6
PT	GO:1903034	regulation of response to wounding	6/90	172/18903	0.000172151	0.00261729	0.00203775	348/350/2266/3827/6696/7448	6
PT	GO:0044241	lipid digestion	3/90	23/18903	0.000172515	0.00261729	0.00203775	1645/335/336	3
PT	GO:0045833	negative regulation of lipid metabolic process	5/90	110/18903	0.000180636	0.00272107	0.00211855	336/341/344/345/348	5
PT	GO:0010951	negative regulation of endopeptidase activity	7/90	252/18903	0.000200754	0.00300283	0.00233792	183/197/259/2168/3827/5265/7448	7
PT	GO:0031331	positive regulation of cellular catabolic process	9/90	429/18903	0.000204463	0.00303692	0.00236446	335/344/348/1191/6923/2168/60674/29997/10399	9
PT	GO:0033559	unsaturated fatty acid metabolic process	5/90	115/18903	0.000222331	0.00327938	0.00255323	1645/1646/2052/2938/4282	5
PT	GO:0032102	negative regulation of response to external stimulus	9/90	436/18903	0.000230519	0.00337671	0.00262901	335/348/350/2266/84868/3827/4282/6696/7448	9
PT	GO:0046890	regulation of lipid biosynthetic process	6/90	182/18903	0.000233791	0.00340117	0.00264805	335/341/344/345/348/1066	6
PT	GO:0032640	tumor necrosis factor production	6/90	184/18903	0.000247977	0.00354941	0.00276347	1191/84868/4282/5004/5005/58515	6
PT	GO:0032680	regulation of tumor necrosis factor production	6/90	184/18903	0.000247977	0.00354941	0.00276347	1191/84868/4282/5004/5005/58515	6
PT	GO:1901800	positive regulation of proteasomal protein catabolic process	5/90	118/18903	0.00025064	0.00354941	0.00276347	1191/6923/29997/26471/10399	5
PT	GO:0050995	negative regulation of lipid catabolic process	3/90	26/18903	0.000250665	0.00354941	0.00276347	336/341/345	3
PT	GO:0010466	negative regulation of peptidase activity	7/90	263/18903	0.000260491	0.00366413	0.00285278	183/197/259/2168/3827/5265/7448	7
PT	GO:0045861	negative regulation of proteolysis	8/90	352/18903	0.000274443	0.00383498	0.00298581	183/197/259/2168/3827/29997/5265/7448	8
PT	GO:0010875	positive regulation of cholesterol efflux	3/90	27/18903	0.000281028	0.003876	0.00301774	335/348/1066	3
PT	GO:0042730	fibrinolysis	3/90	27/18903	0.000281028	0.003876	0.00301774	350/2266/7448	3
PT	GO:0071706	tumor necrosis factor superfamily cytokine production	6/90	189/18903	0.000286418	0.00389969	0.00303619	1191/84868/4282/5004/5005/58515	6
PT	GO:1903555	regulation of tumor necrosis factor superfamily cytokine production	6/90	189/18903	0.000286418	0.00389969	0.00303619	1191/84868/4282/5004/5005/58515	6
PT	GO:0060193	positive regulation of lipase activity	4/90	68/18903	0.000310075	0.00419489	0.00326602	183/335/344/350	4
PT	GO:0061136	regulation of proteasomal protein catabolic process	6/90	194/18903	0.000329396	0.00442809	0.00344758	348/1191/6923/29997/26471/10399	6
PT	GO:0006690	icosanoid metabolic process	5/90	126/18903	0.000339583	0.00453631	0.00353184	1645/1646/2052/2938/4282	5
PT	GO:0050853	B cell receptor signaling pathway	5/90	130/18903	0.000392127	0.00520549	0.00405284	1493/3500/3503/3538/54923	5
PT	GO:0019433	triglyceride catabolic process	3/90	31/18903	0.000425967	0.00561958	0.00437524	335/344/345	3
PT	GO:0001937	negative regulation of endothelial cell proliferation	4/90	76/18903	0.000474548	0.00622186	0.00484415	348/350/498/93974	4
PT	GO:0045732	positive regulation of protein catabolic process	6/90	209/18903	0.000489295	0.00637584	0.00496405	348/1191/6923/29997/26471/10399	6
PT	GO:0061041	regulation of wound healing	5/90	137/18903	0.000498591	0.00642019	0.00499857	348/350/2266/3827/7448	5
PT	GO:0046470	phosphatidylcholine metabolic process	4/90	77/18903	0.000498744	0.00642019	0.00499857	335/336/341/5920	4
PT	GO:0008203	cholesterol metabolic process	5/90	139/18903	0.00053266	0.00681548	0.00530633	335/336/341/348/1066	5
PT	GO:0010984	regulation of lipoprotein particle clearance	3/90	34/18903	0.00056125	0.00709581	0.00552459	341/344/345	3
PT	GO:0055094	response to lipoprotein particle	3/90	34/18903	0.00056125	0.00709581	0.00552459	348/1066/60674	3
PT	GO:0034754	cellular hormone metabolic process	5/90	141/18903	0.000568451	0.00714432	0.00556236	1645/1646/5950/6696/7276	5
PT	GO:0072330	monocarboxylic acid biosynthetic process	6/90	218/18903	0.000610869	0.00763227	0.00594226	335/341/344/345/1066/4282	6
PT	GO:0030003	cellular cation homeostasis	9/90	499/18903	0.000615142	0.00764071	0.00594884	183/348/506/527/2512/54923/440400/58515/7018	9
PT	GO:0046486	glycerolipid metabolic process	8/90	399/18903	0.000630053	0.00778042	0.0060576	335/336/341/344/345/348/350/5920	8
PT	GO:0048261	negative regulation of receptor-mediated endocytosis	3/90	36/18903	0.000665086	0.0081549	0.00634917	341/344/345	3
PT	GO:0007162	negative regulation of cell adhesion	7/90	308/18903	0.00067036	0.0081549	0.00634917	335/506/1493/2266/2267/84868/3827	7
PT	GO:0044242	cellular lipid catabolic process	6/90	222/18903	0.000671896	0.0081549	0.00634917	335/336/341/344/345/2168	6
PT	GO:0007596	blood coagulation	6/90	225/18903	0.00072069	0.00865544	0.00673888	348/350/2266/3827/5265/7448	6
PT	GO:0071402	cellular response to lipoprotein particle stimulus	3/90	37/18903	0.000721287	0.00865544	0.00673888	348/1066/60674	3
PT	GO:1902652	secondary alcohol metabolic process	5/90	149/18903	0.000729957	0.00871028	0.00678157	335/336/341/348/1066	5
PT	GO:0006909	phagocytosis	7/90	314/18903	0.000750879	0.00890987	0.00693696	197/335/336/3500/3503/3538/10399	7
PT	GO:0001523	retinoid metabolic process	4/90	87/18903	0.00079122	0.0093364	0.00726904	1645/5919/5950/7276	4
PT	GO:0062013	positive regulation of small molecule metabolic process	5/90	152/18903	0.000798598	0.00937139	0.00729629	335/344/348/1066/2168	5
PT	GO:0050817	coagulation	6/90	230/18903	0.000808068	0.00943042	0.00734225	348/350/2266/3827/5265/7448	6
PT	GO:0007599	hemostasis	6/90	231/18903	0.000826485	0.00959265	0.00746855	348/350/2266/3827/5265/7448	6
PT	GO:0032373	positive regulation of sterol transport	3/90	39/18903	0.000842562	0.00962004	0.00748988	335/348/1066	3
PT	GO:0032376	positive regulation of cholesterol transport	3/90	39/18903	0.000842562	0.00962004	0.00748988	335/348/1066	3
PT	GO:0090181	regulation of cholesterol metabolic process	3/90	39/18903	0.000842562	0.00962004	0.00748988	335/348/1066	3
PT	GO:0016125	sterol metabolic process	5/90	154/18903	0.000846962	0.00962004	0.00748988	335/336/341/348/1066	5
PT	GO:0016101	diterpenoid metabolic process	4/90	90/18903	0.000898483	0.0101509	0.00790323	1645/5919/5950/7276	4
PT	GO:0045923	positive regulation of fatty acid metabolic process	3/90	40/18903	0.000907755	0.0102014	0.00794254	335/344/2168	3
PT	GO:0046394	carboxylic acid biosynthetic process	7/90	326/18903	0.000934858	0.0104507	0.00813664	189/335/341/344/345/1066/4282	7
PT	GO:0016053	organic acid biosynthetic process	7/90	328/18903	0.000968708	0.0106639	0.00830263	189/335/341/344/345/1066/4282	7
PT	GO:0030300	regulation of intestinal cholesterol absorption	2/90	10/18903	0.000984054	0.0106639	0.00830263	335/336	2
PT	GO:0030638	polyketide metabolic process	2/90	10/18903	0.000984054	0.0106639	0.00830263	1645/1646	2
PT	GO:0030647	aminoglycoside antibiotic metabolic process	2/90	10/18903	0.000984054	0.0106639	0.00830263	1645/1646	2
PT	GO:0034379	very-low-density lipoprotein particle assembly	2/90	10/18903	0.000984054	0.0106639	0.00830263	341/345	2
PT	GO:0044598	doxorubicin metabolic process	2/90	10/18903	0.000984054	0.0106639	0.00830263	1645/1646	2
PT	GO:0052548	regulation of endopeptidase activity	8/90	428/18903	0.000992532	0.0107012	0.00833164	183/197/259/2168/3827/10399/5265/7448	8
PT	GO:0032436	positive regulation of proteasomal ubiquitin-dependent protein catabolic process	4/90	94/18903	0.00105692	0.0113379	0.00882736	1191/6923/29997/10399	4
PT	GO:0006979	response to oxidative stress	8/90	434/18903	0.00108513	0.011582	0.00901737	348/2168/60674/3240/4257/10399/58515/6414	8
PT	GO:0006633	fatty acid biosynthetic process	5/90	164/18903	0.00112228	0.0119186	0.00927946	335/341/344/345/4282	5
PT	GO:0045807	positive regulation of endocytosis	4/90	96/18903	0.00114307	0.0120791	0.0094044	348/1191/7018/7448	4
PT	GO:0044058	regulation of digestive system process	3/90	44/18903	0.00120024	0.0126203	0.00982582	335/336/118471	3
PT	GO:0050851	antigen receptor-mediated signaling pathway	6/90	252/18903	0.00129385	0.0135377	0.01054	1493/2533/3500/3503/3538/54923	6
PT	GO:0002683	negative regulation of immune system process	8/90	449/18903	0.00134714	0.0140261	0.0109203	259/335/336/1493/2267/84868/4282/28959	8
PT	GO:0006721	terpenoid metabolic process	4/90	101/18903	0.00137981	0.0142961	0.0111306	1645/5919/5950/7276	4
PT	GO:0008630	intrinsic apoptotic signaling pathway in response to DNA damage	4/90	102/18903	0.00143096	0.0145769	0.0113492	1191/1396/4282/26471	4
PT	GO:0019218	regulation of steroid metabolic process	4/90	102/18903	0.00143096	0.0145769	0.0113492	335/341/348/1066	4
PT	GO:0061795	Golgi lumen acidification	2/90	12/18903	0.00143436	0.0145769	0.0113492	527/440400	2
PT	GO:0090209	negative regulation of triglyceride metabolic process	2/90	12/18903	0.00143436	0.0145769	0.0113492	345/348	2
PT	GO:0140353	lipid export from cell	3/90	47/18903	0.00145444	0.0147106	0.0114533	183/4282/6696	3
PT	GO:0050764	regulation of phagocytosis	4/90	103/18903	0.00148341	0.0149326	0.0116261	197/335/336/10399	4
PT	GO:0050680	negative regulation of epithelial cell proliferation	5/90	176/18903	0.00153441	0.015373	0.011969	348/350/498/93974/26471	5
PT	GO:0052547	regulation of peptidase activity	8/90	459/18903	0.00154823	0.0154386	0.0120201	183/197/259/2168/3827/10399/5265/7448	8
PT	GO:0042311	vasodilation	3/90	49/18903	0.00164129	0.0162888	0.012682	183/348/3827	3
PT	GO:0006958	complement activation, classical pathway	4/90	106/18903	0.00164882	0.0162888	0.012682	1191/3500/3503/3538	4
PT	GO:0051918	negative regulation of fibrinolysis	2/90	13/18903	0.00168991	0.0165409	0.0128782	350/7448	2
PT	GO:1905907	negative regulation of amyloid fibril formation	2/90	13/18903	0.00168991	0.0165409	0.0128782	348/1191	2
PT	GO:0120009	intermembrane lipid transfer	3/90	50/18903	0.00174008	0.0169538	0.0131997	335/336/348	3
PT	GO:0034308	primary alcohol metabolic process	4/90	108/18903	0.00176595	0.0170495	0.0132742	1645/1646/5950/7276	4
PT	GO:0062014	negative regulation of small molecule metabolic process	4/90	108/18903	0.00176595	0.0170495	0.0132742	341/345/348/26471	4
PT	GO:2000060	positive regulation of ubiquitin-dependent protein catabolic process	4/90	110/18903	0.00188875	0.0181525	0.014133	1191/6923/29997/10399	4
PT	GO:0018158	protein oxidation	2/90	14/18903	0.00196547	0.0186368	0.0145101	335/336	2
PT	GO:0018206	peptidyl-methionine modification	2/90	14/18903	0.00196547	0.0186368	0.0145101	335/336	2
PT	GO:0048388	endosomal lumen acidification	2/90	14/18903	0.00196547	0.0186368	0.0145101	527/440400	2
PT	GO:0045862	positive regulation of proteolysis	7/90	372/18903	0.00199173	0.0188019	0.0146386	348/93974/1191/6923/29997/26471/10399	7
PT	GO:0010874	regulation of cholesterol efflux	3/90	53/18903	0.00205848	0.0192609	0.0149959	335/348/1066	3
PT	GO:0048260	positive regulation of receptor-mediated endocytosis	3/90	53/18903	0.00205848	0.0192609	0.0149959	1191/7018/7448	3
PT	GO:0050673	epithelial cell proliferation	8/90	481/18903	0.0020748	0.0193284	0.0150486	335/348/350/498/93974/2267/4831/26471	8
PT	GO:0030004	cellular monovalent inorganic cation homeostasis	4/90	114/18903	0.00215187	0.0199588	0.0155393	183/506/527/440400	4
PT	GO:0009395	phospholipid catabolic process	3/90	54/18903	0.00217212	0.020059	0.0156174	336/341/344	3
PT	GO:0001819	positive regulation of cytokine production	8/90	486/18903	0.00221219	0.0203406	0.0158366	183/336/1191/84868/4282/5004/5005/58515	8
PT	GO:0043542	endothelial cell migration	6/90	281/18903	0.00224332	0.020538	0.0159903	183/335/348/350/498/506	6
PT	GO:0042742	defense response to bacterium	7/90	382/18903	0.00231181	0.0210742	0.0164078	84868/3240/3500/3503/3538/5919/7018	7
PT	GO:0045806	negative regulation of endocytosis	3/90	56/18903	0.00241091	0.0218837	0.017038	341/344/345	3
PT	GO:0002455	humoral immune response mediated by circulating immunoglobulin	4/90	119/18903	0.00251506	0.0227319	0.0176984	1191/3500/3503/3538	4
PT	GO:0042448	progesterone metabolic process	2/90	16/18903	0.00257583	0.0230846	0.017973	1645/1646	2
PT	GO:1905906	regulation of amyloid fibril formation	2/90	16/18903	0.00257583	0.0230846	0.017973	348/1191	2
PT	GO:0001935	endothelial cell proliferation	5/90	199/18903	0.00262134	0.0233938	0.0182137	335/348/350/498/93974	5
PT	GO:0006695	cholesterol biosynthetic process	3/90	58/18903	0.00266535	0.0235098	0.0183041	335/348/1066	3
PT	GO:1902653	secondary alcohol biosynthetic process	3/90	58/18903	0.00266535	0.0235098	0.0183041	335/348/1066	3
PT	GO:0006720	isoprenoid metabolic process	4/90	121/18903	0.00267144	0.0235098	0.0183041	1645/5919/5950/7276	4
PT	GO:0043393	regulation of protein binding	5/90	200/18903	0.00267862	0.0235098	0.0183041	348/3078/3080/10399/7448	5
PT	GO:0022408	negative regulation of cell-cell adhesion	5/90	202/18903	0.00279589	0.0244382	0.0190268	335/1493/2266/2267/84868	5
PT	GO:0072378	blood coagulation, fibrin clot formation	2/90	17/18903	0.00291026	0.0252873	0.0196879	350/2266	2
PT	GO:0050864	regulation of B cell activation	5/90	204/18903	0.00291685	0.0252873	0.0196879	1493/3500/3503/3538/4282	5
PT	GO:0097193	intrinsic apoptotic signaling pathway	6/90	298/18903	0.00300236	0.0259228	0.0201827	1191/1396/4282/26471/10399/58515	6
PT	GO:0033033	negative regulation of myeloid cell apoptotic process	2/90	18/18903	0.00326393	0.0278417	0.0216767	350/4282	2
PT	GO:0045780	positive regulation of bone resorption	2/90	18/18903	0.00326393	0.0278417	0.0216767	6696/7018	2
PT	GO:0051917	regulation of fibrinolysis	2/90	18/18903	0.00326393	0.0278417	0.0216767	350/7448	2
PT	GO:0051055	negative regulation of lipid biosynthetic process	3/90	63/18903	0.0033721	0.0286493	0.0223055	341/345/348	3
PT	GO:0032612	interleukin-1 production	4/90	130/18903	0.00345816	0.0291474	0.0226933	335/84868/5004/5005	4
PT	GO:0032652	regulation of interleukin-1 production	4/90	130/18903	0.00345816	0.0291474	0.0226933	335/84868/5004/5005	4
PT	GO:0010544	negative regulation of platelet activation	2/90	19/18903	0.00363666	0.0304105	0.0236767	348/2266	2
PT	GO:0045618	positive regulation of keratinocyte differentiation	2/90	19/18903	0.00363666	0.0304105	0.0236767	4831/5920	2
PT	GO:0016126	sterol biosynthetic process	3/90	65/18903	0.00368386	0.0306844	0.02389	335/348/1066	3
PT	GO:0002429	immune response-activating cell surface receptor signaling pathway	6/90	312/18903	0.00376	0.0310749	0.024194	1493/2533/3500/3503/3538/54923	6
PT	GO:0002757	immune response-activating signal transduction	6/90	312/18903	0.00376	0.0310749	0.024194	1493/2533/3500/3503/3538/54923	6
PT	GO:0015909	long-chain fatty acid transport	3/90	67/18903	0.00401268	0.0326567	0.0254255	348/2168/4282	3
PT	GO:0031638	zymogen activation	3/90	67/18903	0.00401268	0.0326567	0.0254255	350/2266/3240	3
PT	GO:0051882	mitochondrial depolarization	2/90	20/18903	0.00402827	0.0326567	0.0254255	93974/10399	2
PT	GO:0072376	protein activation cascade	2/90	20/18903	0.00402827	0.0326567	0.0254255	350/2266	2
PT	GO:1900221	regulation of amyloid-beta clearance	2/90	20/18903	0.00402827	0.0326567	0.0254255	348/1191	2
PT	GO:0050866	negative regulation of cell activation	5/90	221/18903	0.00410282	0.0331345	0.0257976	348/1493/2266/2267/84868	5
PT	GO:0007042	lysosomal lumen acidification	2/90	21/18903	0.00443857	0.0355755	0.0276981	527/440400	2
PT	GO:0016137	glycoside metabolic process	2/90	21/18903	0.00443857	0.0355755	0.0276981	1645/1646	2
PT	GO:0015849	organic acid transport	6/90	324/18903	0.00451546	0.0360558	0.028072	183/189/1645/348/2168/4282	6
PT	GO:0032722	positive regulation of chemokine production	3/90	70/18903	0.00453848	0.0361038	0.0281094	84868/4282/58515	3
PT	GO:0032434	regulation of proteasomal ubiquitin-dependent protein catabolic process	4/90	141/18903	0.00461729	0.0365937	0.0284908	1191/6923/29997/10399	4
PT	GO:0010594	regulation of endothelial cell migration	5/90	230/18903	0.00485401	0.0378692	0.0294839	183/348/350/498/506	5
PT	GO:0045717	negative regulation of fatty acid biosynthetic process	2/90	22/18903	0.00486737	0.0378692	0.0294839	341/345	2
PT	GO:0071404	cellular response to low-density lipoprotein particle stimulus	2/90	22/18903	0.00486737	0.0378692	0.0294839	1066/60674	2
PT	GO:1902644	tertiary alcohol metabolic process	2/90	22/18903	0.00486737	0.0378692	0.0294839	1645/1646	2
PT	GO:2000831	regulation of steroid hormone secretion	2/90	22/18903	0.00486737	0.0378692	0.0294839	183/6696	2
PT	GO:0009895	negative regulation of catabolic process	6/90	332/18903	0.0050779	0.039363	0.0306469	336/341/345/3240/29997/26471	6
PT	GO:0032732	positive regulation of interleukin-1 production	3/90	74/18903	0.00530169	0.0407147	0.0316993	84868/5004/5005	3
PT	GO:0050766	positive regulation of phagocytosis	3/90	74/18903	0.00530169	0.0407147	0.0316993	197/335/336	3
PT	GO:0045723	positive regulation of fatty acid biosynthetic process	2/90	23/18903	0.0053145	0.0407147	0.0316993	335/344	2
PT	GO:0035296	regulation of tube diameter	4/90	147/18903	0.00534812	0.0407147	0.0316993	183/348/2266/3827	4
PT	GO:0097746	blood vessel diameter maintenance	4/90	147/18903	0.00534812	0.0407147	0.0316993	183/348/2266/3827	4
PT	GO:0035150	regulation of tube size	4/90	148/18903	0.00547701	0.041547	0.0323473	183/348/2266/3827	4
PT	GO:0070371	ERK1 and ERK2 cascade	6/90	340/18903	0.00569032	0.0430115	0.0334875	183/348/2266/84868/4282/7018	6
PT	GO:0002768	immune response-regulating cell surface receptor signaling pathway	6/90	341/18903	0.00577051	0.0432262	0.0336546	1493/2533/3500/3503/3538/54923	6
PT	GO:0014850	response to muscle activity	2/90	24/18903	0.00577977	0.0432262	0.0336546	183/498	2
PT	GO:0090208	positive regulation of triglyceride metabolic process	2/90	24/18903	0.00577977	0.0432262	0.0336546	335/344	2
PT	GO:0051235	maintenance of location	6/90	342/18903	0.00585152	0.0436092	0.0339529	213/335/348/1066/2512/54923	6
PT	GO:0042445	hormone metabolic process	5/90	241/18903	0.00589915	0.0438104	0.0341095	1645/1646/5950/6696/7276	5
PT	GO:0034114	regulation of heterotypic cell-cell adhesion	2/90	25/18903	0.00626301	0.0463507	0.0360873	335/2266	2
PT	GO:0051092	positive regulation of NF-kappaB transcription factor activity	4/90	154/18903	0.00629419	0.0464196	0.036141	183/1191/5687/7335	4
PT	GO:0050871	positive regulation of B cell activation	4/90	155/18903	0.00643782	0.0473146	0.0368378	3500/3503/3538/4282	4
PT	GO:0031330	negative regulation of cellular catabolic process	5/90	247/18903	0.00653164	0.0478386	0.0372458	341/345/3240/29997/26471	5
PT	GO:0032103	positive regulation of response to external stimulus	7/90	464/18903	0.00666464	0.048645	0.0378736	183/350/84868/4282/26471/5919/7448	7
PT	GO:0006706	steroid catabolic process	2/90	26/18903	0.00676404	0.0490335	0.0381761	348/6696	2
PT	GO:0035751	regulation of lysosomal lumen pH	2/90	26/18903	0.00676404	0.0490335	0.0381761	527/440400	2
MT	GO:1900745	positive regulation of p38MAPK cascade	3/32	31/18903	1.91798e-05	0.00689106	0.00515206	1647/4616/10912	3
MT	GO:0010631	epithelial cell migration	6/32	366/18903	2.99362e-05	0.00689106	0.00515206	10563/1647/2876/3458/3725/5216	6
MT	GO:0090132	epithelium migration	6/32	369/18903	3.13376e-05	0.00689106	0.00515206	10563/1647/2876/3458/3725/5216	6
MT	GO:0090130	tissue migration	6/32	374/18903	3.37905e-05	0.00689106	0.00515206	10563/1647/2876/3458/3725/5216	6
MT	GO:0097191	extrinsic apoptotic signaling pathway	5/32	224/18903	3.46633e-05	0.00689106	0.00515206	467/162989/2876/3458/81618	5
MT	GO:1900744	regulation of p38MAPK cascade	3/32	45/18903	5.95805e-05	0.0098705	0.00737962	1647/4616/10912	3
MT	GO:2001238	positive regulation of extrinsic apoptotic signaling pathway	3/32	50/18903	8.18241e-05	0.011619	0.00868689	467/162989/81618	3
MT	GO:0038066	p38MAPK cascade	3/32	57/18903	0.000121173	0.0118163	0.00883435	1647/4616/10912	3
MT	GO:0010632	regulation of epithelial cell migration	5/32	292/18903	0.000121575	0.0118163	0.00883435	10563/1647/3458/3725/5216	5
MT	GO:0030388	fructose 1,6-bisphosphate metabolic process	2/32	10/18903	0.000123882	0.0118163	0.00883435	226/3458	2
MT	GO:2001236	regulation of extrinsic apoptotic signaling pathway	4/32	155/18903	0.000130763	0.0118163	0.00883435	467/162989/2876/81618	4
MT	GO:0001667	ameboidal-type cell migration	6/32	492/18903	0.000153667	0.0127287	0.00951657	10563/1647/2876/3458/3725/5216	6
MT	GO:0048247	lymphocyte chemotaxis	3/32	65/18903	0.000179234	0.0137045	0.0102461	414062/51192/10563	3
MT	GO:0008625	extrinsic apoptotic signaling pathway via death domain receptors	3/32	85/18903	0.000396084	0.028122	0.0210252	467/162989/2876	3
MT	GO:0046330	positive regulation of JNK cascade	3/32	96/18903	0.000565784	0.0374926	0.0280311	1647/4616/10912	3
MT	GO:0033139	regulation of peptidyl-serine phosphorylation of STAT protein	2/32	23/18903	0.000686985	0.0423142	0.031636	1647/3458	2
MT	GO:0030593	neutrophil chemotaxis	3/32	106/18903	0.000755219	0.0423142	0.031636	414062/51192/10563	3
MT	GO:0045936	negative regulation of phosphate metabolic process	5/32	440/18903	0.00080061	0.0423142	0.031636	1647/4616/3458/3725/23645	5
MT	GO:0010563	negative regulation of phosphorus metabolic process	5/32	441/18903	0.000808823	0.0423142	0.031636	1647/4616/3458/3725/23645	5
MT	GO:0042501	serine phosphorylation of STAT protein	2/32	27/18903	0.00094907	0.0471688	0.0352655	1647/3458	2
MT	GO:0071346	cellular response to interferon-gamma	3/32	118/18903	0.00103061	0.0487821	0.0364716	414062/3458/7431	3
NT: non-tumor liver tissue;
PT: primary liver tumor;
MT: metastatic liver tumor.
(e) GO biological processes enriched by differentialy expressed genes between TCF7+ CD8+ T cells and other memory CD8+ T cells.
ID	Description	GeneRatio	BgRatio	P value	P.adjust	Q value	Gene ID	Count	DEGs in TCF7+CD8+ T cells
GO:1900745	positive regulation of p38MAPK cascade	3/35	31/18903	2.52246e-05	0.0232067	0.0177103	GADD45B/GADD45A/GADD45G	3	Up
GO:0140467	integrated stress response signaling	3/35	40/18903	5.48141e-05	0.02399	0.0183081	JUN/PPP1R15A/FOS	3	Up
GO:1900744	regulation of p38MAPK cascade	3/35	45/18903	7.82282e-05	0.02399	0.0183081	GADD45B/GADD45A/GADD45G	3	Up
GO:0010977	negative regulation of neuron projection development	4/35	142/18903	0.000133362	0.0243603	0.0185908	VIM/ITM2C/IFRD1/SPP1	4	Up
GO:0048671	negative regulation of collateral sprouting	2/35	10/18903	0.000148483	0.0243603	0.0185908	IFRD1/SPP1	2	Up
GO:0038066	p38MAPK cascade	3/35	57/18903	0.000158872	0.0243603	0.0185908	GADD45B/GADD45A/GADD45G	3	Up
GO:2001236	regulation of extrinsic apoptotic signaling pathway	4/35	155/18903	0.000186796	0.0245503	0.0187358	GPX1/LMNA/ITM2C/DEDD2	4	Up
GO:0031099	regeneration	4/35	192/18903	0.000422158	0.042859	0.0327082	GPX1/JUN/IFRD1/SPP1	4	Up
GO:0031345	negative regulation of cell projection organization	4/35	194/18903	0.000439017	0.042859	0.0327082	VIM/ITM2C/IFRD1/SPP1	4	Up
GO:0060395	SMAD protein signal transduction	3/35	82/18903	0.000465859	0.042859	0.0327082	JUN/VIM/FOS	3	Up
GO:2001233	regulation of apoptotic signaling pathway	5/35	374/18903	0.000587906	0.0462083	0.0352643	TPT1/GPX1/LMNA/ITM2C/DEDD2	5	Up
GO:0048670	regulation of collateral sprouting	2/35	20/18903	0.000619678	0.0462083	0.0352643	IFRD1/SPP1	2	Up
GO:0090201	negative regulation of release of cytochrome c from mitochondria	2/35	21/18903	0.000684111	0.0462083	0.0352643	GPX1/LMNA	2	Up
GO:0046330	positive regulation of JNK cascade	3/35	96/18903	0.0007384	0.0462083	0.0352643	GADD45B/GADD45A/GADD45G	3	Up
GO:0097191	extrinsic apoptotic signaling pathway	4/35	224/18903	0.000753397	0.0462083	0.0352643	GPX1/LMNA/ITM2C/DEDD2	4	Up
GO:0015986	proton motive force-driven ATP synthesis	15/114	76/18903	4.09916e-19	9.16162e-16	7.19726e-16	ATP5F1E/ATP5MC2/ATP5MG/ATP6V0C/ATP5ME/ATP5MF/ATP5F1B/ATP5PO/ATP5F1D/ATP5PF/ATP5MC3/ATP5PD/ATP5PB/ATP5F1C/ATP5F1A	15	Down
GO:0009206	purine ribonucleoside triphosphate biosynthetic process	16/114	117/18903	1.25341e-17	1.07497e-14	8.44485e-15	ATP5F1E/ATP5MC2/ATP5MG/ATP6V0C/ATP5ME/ATP5MF/ATP5F1B/NME2/ATP5PO/ATP5F1D/ATP5PF/ATP5MC3/ATP5PD/ATP5PB/ATP5F1C/ATP5F1A	16	Down
GO:0009145	purine nucleoside triphosphate biosynthetic process	16/114	118/18903	1.44291e-17	1.07497e-14	8.44485e-15	ATP5F1E/ATP5MC2/ATP5MG/ATP6V0C/ATP5ME/ATP5MF/ATP5F1B/NME2/ATP5PO/ATP5F1D/ATP5PF/ATP5MC3/ATP5PD/ATP5PB/ATP5F1C/ATP5F1A	16	Down
GO:0009201	ribonucleoside triphosphate biosynthetic process	16/114	123/18903	2.86156e-17	1.5989e-14	1.25608e-14	ATP5F1E/ATP5MC2/ATP5MG/ATP6V0C/ATP5ME/ATP5MF/ATP5F1B/NME2/ATP5PO/ATP5F1D/ATP5PF/ATP5MC3/ATP5PD/ATP5PB/ATP5F1C/ATP5F1A	16	Down
GO:0006754	ATP biosynthetic process	15/114	106/18903	8.06794e-17	3.38246e-14	2.65722e-14	ATP5F1E/ATP5MC2/ATP5MG/ATP6V0C/ATP5ME/ATP5MF/ATP5F1B/ATP5PO/ATP5F1D/ATP5PF/ATP5MC3/ATP5PD/ATP5PB/ATP5F1C/ATP5F1A	15	Down
GO:1902600	proton transmembrane transport	17/114	160/18903	9.08042e-17	3.38246e-14	2.65722e-14	ATP5F1E/ATP5MC2/ATP5MG/ATP6V0C/ATP5ME/RNASEK/ATP5MF/ATP5F1B/ATP5PO/ATP5F1D/ATP5PF/ATP5MC3/ATP5PD/ATP5PB/ATP5F1C/ATP5F1A/CYB5A	17	Down
GO:0009142	nucleoside triphosphate biosynthetic process	16/114	134/18903	1.16464e-16	3.71852e-14	2.92123e-14	ATP5F1E/ATP5MC2/ATP5MG/ATP6V0C/ATP5ME/ATP5MF/ATP5F1B/NME2/ATP5PO/ATP5F1D/ATP5PF/ATP5MC3/ATP5PD/ATP5PB/ATP5F1C/ATP5F1A	16	Down
GO:0042776	proton motive force-driven mitochondrial ATP synthesis	12/114	67/18903	5.81014e-15	1.51154e-12	1.18745e-12	ATP5F1E/ATP5MG/ATP5ME/ATP5MF/ATP5F1B/ATP5PO/ATP5F1D/ATP5PF/ATP5PD/ATP5PB/ATP5F1C/ATP5F1A	12	Down
GO:0009205	purine ribonucleoside triphosphate metabolic process	18/114	242/18903	6.08674e-15	1.51154e-12	1.18745e-12	ATP5F1E/ATP5MC2/ATP5MG/ATP6V0C/ATP5ME/ATP5IF1/ATP5MF/ATP5F1B/NME2/ATP5PO/ATP5F1D/ATP5PF/ATP5MC3/ATP5PD/ATP5PB/ATP5F1C/NUPR1/ATP5F1A	18	Down
GO:0009144	purine nucleoside triphosphate metabolic process	18/114	247/18903	8.70007e-15	1.94447e-12	1.52755e-12	ATP5F1E/ATP5MC2/ATP5MG/ATP6V0C/ATP5ME/ATP5IF1/ATP5MF/ATP5F1B/NME2/ATP5PO/ATP5F1D/ATP5PF/ATP5MC3/ATP5PD/ATP5PB/ATP5F1C/NUPR1/ATP5F1A	18	Down
GO:0009199	ribonucleoside triphosphate metabolic process	18/114	249/18903	1.0014e-14	2.03466e-12	1.5984e-12	ATP5F1E/ATP5MC2/ATP5MG/ATP6V0C/ATP5ME/ATP5IF1/ATP5MF/ATP5F1B/NME2/ATP5PO/ATP5F1D/ATP5PF/ATP5MC3/ATP5PD/ATP5PB/ATP5F1C/NUPR1/ATP5F1A	18	Down
GO:0046034	ATP metabolic process	17/114	217/18903	1.54874e-14	2.88452e-12	2.26605e-12	ATP5F1E/ATP5MC2/ATP5MG/ATP6V0C/ATP5ME/ATP5IF1/ATP5MF/ATP5F1B/ATP5PO/ATP5F1D/ATP5PF/ATP5MC3/ATP5PD/ATP5PB/ATP5F1C/NUPR1/ATP5F1A	17	Down
GO:0009141	nucleoside triphosphate metabolic process	18/114	267/18903	3.36514e-14	5.78545e-12	4.54498e-12	ATP5F1E/ATP5MC2/ATP5MG/ATP6V0C/ATP5ME/ATP5IF1/ATP5MF/ATP5F1B/NME2/ATP5PO/ATP5F1D/ATP5PF/ATP5MC3/ATP5PD/ATP5PB/ATP5F1C/NUPR1/ATP5F1A	18	Down
GO:0009152	purine ribonucleotide biosynthetic process	16/114	220/18903	3.088e-13	4.92977e-11	3.87277e-11	ATP5F1E/ATP5MC2/ATP5MG/ATP6V0C/ATP5ME/ATP5MF/ATP5F1B/NME2/ATP5PO/ATP5F1D/ATP5PF/ATP5MC3/ATP5PD/ATP5PB/ATP5F1C/ATP5F1A	16	Down
GO:0009260	ribonucleotide biosynthetic process	16/114	234/18903	8.00304e-13	1.19245e-10	9.36777e-11	ATP5F1E/ATP5MC2/ATP5MG/ATP6V0C/ATP5ME/ATP5MF/ATP5F1B/NME2/ATP5PO/ATP5F1D/ATP5PF/ATP5MC3/ATP5PD/ATP5PB/ATP5F1C/ATP5F1A	16	Down
GO:0046390	ribose phosphate biosynthetic process	16/114	241/18903	1.25849e-12	1.75796e-10	1.38103e-10	ATP5F1E/ATP5MC2/ATP5MG/ATP6V0C/ATP5ME/ATP5MF/ATP5F1B/NME2/ATP5PO/ATP5F1D/ATP5PF/ATP5MC3/ATP5PD/ATP5PB/ATP5F1C/ATP5F1A	16	Down
GO:0006164	purine nucleotide biosynthetic process	16/114	242/18903	1.34096e-12	1.76297e-10	1.38497e-10	ATP5F1E/ATP5MC2/ATP5MG/ATP6V0C/ATP5ME/ATP5MF/ATP5F1B/NME2/ATP5PO/ATP5F1D/ATP5PF/ATP5MC3/ATP5PD/ATP5PB/ATP5F1C/ATP5F1A	16	Down
GO:0009636	response to toxic substance	16/114	250/18903	2.20532e-12	2.73828e-10	2.15116e-10	ALB/APOE/HP/MT2A/MT1G/MT1X/MT1E/SELENOT/CCL4/FABP1/GSTA1/SELENOW/CES1/SELENOF/MGST1/NUPR1	16	Down
GO:0072522	purine-containing compound biosynthetic process	16/114	251/18903	2.34388e-12	2.75715e-10	2.16598e-10	ATP5F1E/ATP5MC2/ATP5MG/ATP6V0C/ATP5ME/ATP5MF/ATP5F1B/NME2/ATP5PO/ATP5F1D/ATP5PF/ATP5MC3/ATP5PD/ATP5PB/ATP5F1C/ATP5F1A	16	Down
GO:0006119	oxidative phosphorylation	13/114	147/18903	4.91466e-12	5.49214e-10	4.31456e-10	ATP5F1E/ATP5MG/ATP5ME/ATP5MF/ATP5F1B/ATP5PO/ATP5F1D/ATP5PF/ATP5PD/ATP5PB/ATP5F1C/NUPR1/ATP5F1A	13	Down
GO:0098754	detoxification	13/114	154/18903	8.91361e-12	9.48662e-10	7.45258e-10	ALB/APOE/HP/MT2A/MT1G/MT1X/MT1E/SELENOT/FABP1/GSTA1/SELENOW/SELENOF/MGST1	13	Down
GO:0009060	aerobic respiration	14/114	194/18903	1.14329e-11	1.16148e-09	9.12444e-10	ATP5F1E/ATP5MG/NOP53/ATP5ME/ATP5MF/ATP5F1B/ATP5PO/ATP5F1D/ATP5PF/ATP5PD/ATP5PB/ATP5F1C/NUPR1/ATP5F1A	14	Down
GO:0043691	reverse cholesterol transport	7/114	20/18903	1.74949e-11	1.70004e-09	1.33553e-09	APOA2/APOC3/APOA1/APOC2/APOE/CLU/CES1	7	Down
GO:0009165	nucleotide biosynthetic process	16/114	304/18903	4.21827e-11	3.92826e-09	3.08599e-09	ATP5F1E/ATP5MC2/ATP5MG/ATP6V0C/ATP5ME/ATP5MF/ATP5F1B/NME2/ATP5PO/ATP5F1D/ATP5PF/ATP5MC3/ATP5PD/ATP5PB/ATP5F1C/ATP5F1A	16	Down
GO:1901293	nucleoside phosphate biosynthetic process	16/114	306/18903	4.65123e-11	4.1582e-09	3.26664e-09	ATP5F1E/ATP5MC2/ATP5MG/ATP6V0C/ATP5ME/ATP5MF/ATP5F1B/NME2/ATP5PO/ATP5F1D/ATP5PF/ATP5MC3/ATP5PD/ATP5PB/ATP5F1C/ATP5F1A	16	Down
GO:0033700	phospholipid efflux	6/114	13/18903	6.98384e-11	6.00342e-09	4.71621e-09	APOA2/APOC3/APOA1/APOC1/APOC2/APOE	6	Down
GO:0009150	purine ribonucleotide metabolic process	18/114	447/18903	1.8933e-10	1.56723e-08	1.2312e-08	ATP5F1E/ATP5MC2/ATP5MG/ATP6V0C/ATP5ME/ATP5IF1/ATP5MF/ATP5F1B/NME2/ATP5PO/ATP5F1D/ATP5PF/ATP5MC3/ATP5PD/ATP5PB/ATP5F1C/NUPR1/ATP5F1A	18	Down
GO:0045333	cellular respiration	14/114	240/18903	1.96415e-10	1.56782e-08	1.23166e-08	ATP5F1E/ATP5MG/NOP53/ATP5ME/ATP5MF/ATP5F1B/ATP5PO/ATP5F1D/ATP5PF/ATP5PD/ATP5PB/ATP5F1C/NUPR1/ATP5F1A	14	Down
GO:0009259	ribonucleotide metabolic process	18/114	466/18903	3.70163e-10	2.85281e-08	2.24113e-08	ATP5F1E/ATP5MC2/ATP5MG/ATP6V0C/ATP5ME/ATP5IF1/ATP5MF/ATP5F1B/NME2/ATP5PO/ATP5F1D/ATP5PF/ATP5MC3/ATP5PD/ATP5PB/ATP5F1C/NUPR1/ATP5F1A	18	Down
GO:0019693	ribose phosphate metabolic process	18/114	475/18903	5.02955e-10	3.74702e-08	2.94361e-08	ATP5F1E/ATP5MC2/ATP5MG/ATP6V0C/ATP5ME/ATP5IF1/ATP5MF/ATP5F1B/NME2/ATP5PO/ATP5F1D/ATP5PF/ATP5MC3/ATP5PD/ATP5PB/ATP5F1C/NUPR1/ATP5F1A	18	Down
GO:0006163	purine nucleotide metabolic process	18/114	476/18903	5.20164e-10	3.75021e-08	2.94612e-08	ATP5F1E/ATP5MC2/ATP5MG/ATP6V0C/ATP5ME/ATP5IF1/ATP5MF/ATP5F1B/NME2/ATP5PO/ATP5F1D/ATP5PF/ATP5MC3/ATP5PD/ATP5PB/ATP5F1C/NUPR1/ATP5F1A	18	Down
GO:0034370	triglyceride-rich lipoprotein particle remodeling	5/114	12/18903	5.5921e-09	3.78738e-07	2.97532e-07	APOA2/APOC3/APOA1/APOC2/APOE	5	Down
GO:0034372	very-low-density lipoprotein particle remodeling	5/114	12/18903	5.5921e-09	3.78738e-07	2.97532e-07	APOA2/APOC3/APOA1/APOC2/APOE	5	Down
GO:0098869	cellular oxidant detoxification	9/114	100/18903	9.21817e-09	6.05959e-07	4.76034e-07	ALB/APOE/HP/SELENOT/FABP1/GSTA1/SELENOW/SELENOF/MGST1	9	Down
GO:0006641	triglyceride metabolic process	9/114	104/18903	1.30499e-08	8.33331e-07	6.54655e-07	APOA2/APOC3/APOA1/APOC1/APOC2/APOE/APOH/CYP2E1/C3	9	Down
GO:0015980	energy derivation by oxidation of organic compounds	14/114	333/18903	1.35057e-08	8.38476e-07	6.58697e-07	ATP5F1E/ATP5MG/NOP53/ATP5ME/ATP5MF/ATP5F1B/ATP5PO/ATP5F1D/ATP5PF/ATP5PD/ATP5PB/ATP5F1C/NUPR1/ATP5F1A	14	Down
GO:0034384	high-density lipoprotein particle clearance	5/114	15/18903	2.08993e-08	1.26243e-06	9.91752e-07	APOA2/APOC3/APOA1/APOC2/APOE	5	Down
GO:0034368	protein-lipid complex remodeling	6/114	30/18903	2.22318e-08	1.27405e-06	1.00088e-06	APOA2/APOC3/APOA1/APOC1/APOC2/APOE	6	Down
GO:0034369	plasma lipoprotein particle remodeling	6/114	30/18903	2.22318e-08	1.27405e-06	1.00088e-06	APOA2/APOC3/APOA1/APOC1/APOC2/APOE	6	Down
GO:0034375	high-density lipoprotein particle remodeling	5/114	16/18903	3.02531e-08	1.69039e-06	1.32795e-06	APOA2/APOC3/APOA1/APOC1/APOE	5	Down
GO:1990748	cellular detoxification	9/114	115/18903	3.16096e-08	1.72311e-06	1.35365e-06	ALB/APOE/HP/SELENOT/FABP1/GSTA1/SELENOW/SELENOF/MGST1	9	Down
GO:0034367	protein-containing complex remodeling	6/114	32/18903	3.3598e-08	1.78789e-06	1.40455e-06	APOA2/APOC3/APOA1/APOC1/APOC2/APOE	6	Down
GO:0097237	cellular response to toxic substance	9/114	123/18903	5.68279e-08	2.95373e-06	2.32042e-06	ALB/APOE/HP/SELENOT/FABP1/GSTA1/SELENOW/SELENOF/MGST1	9	Down
GO:0050994	regulation of lipid catabolic process	7/114	63/18903	1.00875e-07	5.11788e-06	4.02055e-06	APOA2/APOC3/APOA1/APOC1/APOC2/RARRES2/FABP1	7	Down
GO:0006639	acylglycerol metabolic process	9/114	132/18903	1.04729e-07	5.11788e-06	4.02055e-06	APOA2/APOC3/APOA1/APOC1/APOC2/APOE/APOH/CYP2E1/C3	9	Down
GO:0051004	regulation of lipoprotein lipase activity	5/114	20/18903	1.05334e-07	5.11788e-06	4.02055e-06	APOC3/APOA1/APOC1/APOC2/APOH	5	Down
GO:0006638	neutral lipid metabolic process	9/114	133/18903	1.11769e-07	5.31498e-06	4.17539e-06	APOA2/APOC3/APOA1/APOC1/APOC2/APOE/APOH/CYP2E1/C3	9	Down
GO:1905952	regulation of lipid localization	10/114	185/18903	1.78402e-07	8.30683e-06	6.52574e-06	APOA2/APOC3/APOA1/APOC1/APOC2/APOE/C3/PRAP1/CES1/MIF	10	Down
GO:0033344	cholesterol efflux	7/114	71/18903	2.33045e-07	1.06297e-05	8.35055e-06	APOA2/APOC3/APOA1/APOC1/APOC2/APOE/CES1	7	Down
GO:0071827	plasma lipoprotein particle organization	6/114	45/18903	2.83344e-07	1.26655e-05	9.94983e-06	APOA2/APOC3/APOA1/APOC1/APOC2/APOE	6	Down
GO:0048259	regulation of receptor-mediated endocytosis	8/114	112/18903	3.85566e-07	1.68969e-05	1.3274e-05	APOC3/APOC1/APOC2/VTN/CLU/TF/C3/SDCBP	8	Down
GO:0051346	negative regulation of hydrolase activity	13/114	373/18903	4.00785e-07	1.7226e-05	1.35326e-05	APOA2/APOC3/APOA1/APOC1/SERPINA1/AMBP/VTN/AHSG/ATP5IF1/FABP1/KLRK1/C3/CST3	13	Down
GO:0032368	regulation of lipid transport	9/114	155/18903	4.1319e-07	1.74108e-05	1.36777e-05	APOA2/APOC3/APOA1/APOC1/APOC2/APOE/PRAP1/CES1/MIF	9	Down
GO:0071825	protein-lipid complex subunit organization	6/114	48/18903	4.20663e-07	1.74108e-05	1.36777e-05	APOA2/APOC3/APOA1/APOC1/APOC2/APOE	6	Down
GO:0034377	plasma lipoprotein particle assembly	5/114	26/18903	4.34197e-07	1.76337e-05	1.38528e-05	APOA2/APOC3/APOA1/APOC1/APOE	5	Down
GO:0002526	acute inflammatory response	8/114	114/18903	4.41828e-07	1.76337e-05	1.38528e-05	APOA2/HP/SERPINA1/AHSG/ORM1/C3/ORM2/NUPR1	8	Down
GO:0042730	fibrinolysis	5/114	27/18903	5.30321e-07	2.07861e-05	1.63293e-05	APOH/VTN/FGB/FGG/FGA	5	Down
GO:0030195	negative regulation of blood coagulation	6/114	50/18903	5.39416e-07	2.07861e-05	1.63293e-05	APOE/APOH/VTN/FGB/FGG/FGA	6	Down
GO:0032371	regulation of sterol transport	7/114	81/18903	5.79875e-07	2.16004e-05	1.6969e-05	APOA2/APOC3/APOA1/APOC1/APOC2/APOE/CES1	7	Down
GO:0032374	regulation of cholesterol transport	7/114	81/18903	5.79875e-07	2.16004e-05	1.6969e-05	APOA2/APOC3/APOA1/APOC1/APOC2/APOE/CES1	7	Down
GO:1900047	negative regulation of hemostasis	6/114	51/18903	6.08351e-07	2.22896e-05	1.75104e-05	APOE/APOH/VTN/FGB/FGG/FGA	6	Down
GO:0030301	cholesterol transport	8/114	121/18903	6.97554e-07	2.51457e-05	1.97542e-05	APOA2/APOC3/APOA1/APOC1/APOC2/APOE/CLU/CES1	8	Down
GO:0034381	plasma lipoprotein particle clearance	6/114	53/18903	7.67934e-07	2.69822e-05	2.11969e-05	APOA2/APOC3/APOA1/APOC1/APOC2/APOE	6	Down
GO:0065005	protein-lipid complex assembly	5/114	29/18903	7.72645e-07	2.69822e-05	2.11969e-05	APOA2/APOC3/APOA1/APOC1/APOE	5	Down
GO:0050819	negative regulation of coagulation	6/114	54/18903	8.59706e-07	2.95607e-05	2.32225e-05	APOE/APOH/VTN/FGB/FGG/FGA	6	Down
GO:0010876	lipid localization	14/114	483/18903	1.2691e-06	4.29762e-05	3.37616e-05	APOA2/APOC3/APOA1/APOC1/APOC2/APOE/APOH/RBP4/CLU/FABP1/C3/PRAP1/CES1/MIF	14	Down
GO:0015918	sterol transport	8/114	135/18903	1.60135e-06	5.27012e-05	4.14015e-05	APOA2/APOC3/APOA1/APOC1/APOC2/APOE/CLU/CES1	8	Down
GO:0010273	detoxification of copper ion	4/114	15/18903	1.62702e-06	5.27012e-05	4.14015e-05	MT2A/MT1G/MT1X/MT1E	4	Down
GO:1990169	stress response to copper ion	4/114	15/18903	1.62702e-06	5.27012e-05	4.14015e-05	MT2A/MT1G/MT1X/MT1E	4	Down
GO:0006869	lipid transport	13/114	433/18903	2.12416e-06	6.78214e-05	5.32797e-05	APOA2/APOC3/APOA1/APOC1/APOC2/APOE/APOH/RBP4/CLU/FABP1/PRAP1/CES1/MIF	13	Down
GO:0072378	blood coagulation, fibrin clot formation	4/114	17/18903	2.81054e-06	8.84727e-05	6.95031e-05	APOH/FGB/FGG/FGA	4	Down
GO:0015914	phospholipid transport	7/114	104/18903	3.16127e-06	9.81311e-05	7.70906e-05	APOA2/APOC3/APOA1/APOC1/APOC2/APOE/PRAP1	7	Down
GO:0006898	receptor-mediated endocytosis	10/114	257/18903	3.56907e-06	0.000108632	8.53399e-05	APOC3/APOC1/APOC2/APOE/VTN/RNASEK/CLU/TF/C3/SDCBP	10	Down
GO:0061687	detoxification of inorganic compound	4/114	18/18903	3.59676e-06	0.000108632	8.53399e-05	MT2A/MT1G/MT1X/MT1E	4	Down
GO:0030193	regulation of blood coagulation	6/114	70/18903	4.03569e-06	0.000120264	9.44777e-05	APOE/APOH/VTN/FGB/FGG/FGA	6	Down
GO:0097501	stress response to metal ion	4/114	19/18903	4.53473e-06	0.000133357	0.000104764	MT2A/MT1G/MT1X/MT1E	4	Down
GO:0046688	response to copper ion	5/114	41/18903	4.60258e-06	0.000133594	0.00010495	MT2A/MT1G/MT1X/MT1E/ATP5F1D	5	Down
GO:1900046	regulation of hemostasis	6/114	72/18903	4.76215e-06	0.000136454	0.000107197	APOE/APOH/VTN/FGB/FGG/FGA	6	Down
GO:0030100	regulation of endocytosis	9/114	209/18903	4.94259e-06	0.000139832	0.00010985	APOC3/APOC1/APOC2/APOE/VTN/CLU/TF/C3/SDCBP	9	Down
GO:0072376	protein activation cascade	4/114	20/18903	5.64208e-06	0.000157626	0.000123829	APOH/FGB/FGG/FGA	4	Down
GO:0090207	regulation of triglyceride metabolic process	5/114	43/18903	5.8555e-06	0.000161568	0.000126926	APOC3/APOA1/APOC2/APOE/C3	5	Down
GO:0050818	regulation of coagulation	6/114	75/18903	6.04802e-06	0.000164846	0.000129501	APOE/APOH/VTN/FGB/FGG/FGA	6	Down
GO:0061045	negative regulation of wound healing	6/114	78/18903	7.60243e-06	0.000204716	0.000160823	APOE/APOH/VTN/FGB/FGG/FGA	6	Down
GO:1903050	regulation of proteolysis involved in protein catabolic process	9/114	227/18903	9.63452e-06	0.000256347	0.000201383	APOE/RACK1/NOP53/ELOB/ATP5IF1/CLU/NUPR1/SDCBP/GABARAP	9	Down
GO:0150146	cell junction disassembly	4/114	23/18903	1.01688e-05	0.000264275	0.000207612	C3/C1QB/C1QA/PIK3R1	4	Down
GO:0006953	acute-phase response	5/114	48/18903	1.0169e-05	0.000264275	0.000207612	HP/SERPINA1/AHSG/ORM1/ORM2	5	Down
GO:0097006	regulation of plasma lipoprotein particle levels	6/114	84/18903	1.16835e-05	0.000300145	0.00023579	APOA2/APOC3/APOA1/APOC1/APOC2/APOE	6	Down
GO:0071294	cellular response to zinc ion	4/114	24/18903	1.21459e-05	0.000308478	0.000242336	MT2A/MT1G/MT1X/MT1E	4	Down
GO:0034114	regulation of heterotypic cell-cell adhesion	4/114	25/18903	1.43923e-05	0.000361424	0.00028393	APOA1/FGB/FGG/FGA	4	Down
GO:0010043	response to zinc ion	5/114	52/18903	1.51413e-05	0.000376008	0.000295388	MT2A/MT1G/MT1X/MT1E/CRIP1	5	Down
GO:0060191	regulation of lipase activity	6/114	90/18903	1.73787e-05	0.000426829	0.000335312	APOA2/APOC3/APOA1/APOC1/APOC2/APOH	6	Down
GO:1903052	positive regulation of proteolysis involved in protein catabolic process	7/114	136/18903	1.85389e-05	0.000450374	0.000353809	RACK1/NOP53/ELOB/ATP5IF1/CLU/NUPR1/GABARAP	7	Down
GO:0031330	negative regulation of cellular catabolic process	9/114	247/18903	1.88849e-05	0.000453848	0.000356537	APOC3/APOC1/HP/NOP53/TENT5C/PABPC1/NUPR1/SDCBP/CST3	9	Down
GO:0061041	regulation of wound healing	7/114	137/18903	1.94408e-05	0.000460555	0.000361806	APOE/APOH/VTN/FGB/FGG/FGA/CXCR4	7	Down
GO:0031639	plasminogen activation	4/114	27/18903	1.97822e-05	0.000460555	0.000361806	APOH/FGB/FGG/FGA	4	Down
GO:0071280	cellular response to copper ion	4/114	27/18903	1.97822e-05	0.000460555	0.000361806	MT2A/MT1G/MT1X/MT1E	4	Down
GO:1903035	negative regulation of response to wounding	6/114	94/18903	2.2287e-05	0.000513521	0.000403416	APOE/APOH/VTN/FGB/FGG/FGA	6	Down
GO:0050996	positive regulation of lipid catabolic process	4/114	28/18903	2.29722e-05	0.000522963	0.000410833	APOA2/APOA1/APOC2/FABP1	4	Down
GO:0061136	regulation of proteasomal protein catabolic process	8/114	194/18903	2.31648e-05	0.000522963	0.000410833	APOE/RACK1/NOP53/ELOB/CLU/NUPR1/SDCBP/GABARAP	8	Down
GO:0032103	positive regulation of response to external stimulus	12/114	464/18903	2.38214e-05	0.000532409	0.000418254	APOH/VTN/KLRD1/FCN3/CCL4/RARRES2/KLRK1/C3/NUPR1/NKG7/CXCR4/MIF	12	Down
GO:0006959	humoral immune response	10/114	320/18903	2.41398e-05	0.000534183	0.000419648	CLU/FGB/FCN3/RARRES2/TF/C3/FGA/CFB/C1QB/C1QA	10	Down
GO:0051006	positive regulation of lipoprotein lipase activity	3/114	10/18903	2.4857e-05	0.000539373	0.000423725	APOA1/APOC2/APOH	3	Down
GO:1905918	regulation of CoA-transferase activity	3/114	10/18903	2.4857e-05	0.000539373	0.000423725	APOA2/APOA1/APOE	3	Down
GO:0046486	glycerolipid metabolic process	11/114	399/18903	2.9676e-05	0.000636302	0.000499871	APOA2/APOC3/APOA1/APOC1/APOC2/APOE/APOH/PLAAT4/CYP2E1/C3/PIK3R1	11	Down
GO:0032372	negative regulation of sterol transport	4/114	30/18903	3.04628e-05	0.000636302	0.000499871	APOA2/APOC3/APOC1/APOC2	4	Down
GO:0032375	negative regulation of cholesterol transport	4/114	30/18903	3.04628e-05	0.000636302	0.000499871	APOA2/APOC3/APOC1/APOC2	4	Down
GO:0045940	positive regulation of steroid metabolic process	4/114	30/18903	3.04628e-05	0.000636302	0.000499871	APOA1/APOC1/APOE/CES1	4	Down
GO:0042632	cholesterol homeostasis	6/114	100/18903	3.16871e-05	0.000655747	0.000515147	APOA2/APOC3/APOA1/APOC2/APOE/CES1	6	Down
GO:0015748	organophosphate ester transport	7/114	148/18903	3.19889e-05	0.000655919	0.000515282	APOA2/APOC3/APOA1/APOC1/APOC2/APOE/PRAP1	7	Down
GO:0009895	negative regulation of catabolic process	10/114	332/18903	3.30156e-05	0.00066713	0.00052409	APOA2/APOC3/APOC1/HP/NOP53/TENT5C/PABPC1/NUPR1/SDCBP/CST3	10	Down
GO:0055092	sterol homeostasis	6/114	101/18903	3.35243e-05	0.00066713	0.00052409	APOA2/APOC3/APOA1/APOC2/APOE/CES1	6	Down
GO:0061365	positive regulation of triglyceride lipase activity	3/114	11/18903	3.40281e-05	0.00066713	0.00052409	APOA1/APOC2/APOH	3	Down
GO:0098883	synapse pruning	3/114	11/18903	3.40281e-05	0.00066713	0.00052409	C3/C1QB/C1QA	3	Down
GO:1904729	regulation of intestinal lipid absorption	3/114	11/18903	3.40281e-05	0.00066713	0.00052409	APOA2/APOA1/PRAP1	3	Down
GO:0016042	lipid catabolic process	10/114	336/18903	3.65367e-05	0.000710084	0.000557833	APOA2/APOC3/APOA1/APOC1/APOC2/APOE/PLAAT4/RARRES2/FABP1/CES1	10	Down
GO:0050764	regulation of phagocytosis	6/114	103/18903	3.74554e-05	0.000721662	0.000566929	APOA2/APOA1/RACK1/AHSG/FCN3/C3	6	Down
GO:0045834	positive regulation of lipid metabolic process	7/114	154/18903	4.12489e-05	0.00078796	0.000619012	APOA2/APOA1/APOC1/APOC2/APOE/FABP1/CES1	7	Down
GO:0032760	positive regulation of tumor necrosis factor production	6/114	105/18903	4.17481e-05	0.000790737	0.000621193	SELENOK/ORM1/CLU/ORM2/MIF/PIK3R1	6	Down
GO:1905953	negative regulation of lipid localization	5/114	65/18903	4.52142e-05	0.000849191	0.000667114	APOA2/APOC3/APOC1/APOC2/CES1	5	Down
GO:0019216	regulation of lipid metabolic process	10/114	347/18903	4.79231e-05	0.00089214	0.000700855	APOA2/APOC3/APOA1/APOC1/APOC2/APOE/RARRES2/FABP1/C3/CES1	10	Down
GO:0030003	cellular cation homeostasis	12/114	499/18903	4.82993e-05	0.00089214	0.000700855	APOE/MT2A/MT1G/MT1X/SELENOK/ATP6V0C/RNASEK/MT1E/ATP5F1B/TF/LIME1/FTL	12	Down
GO:1903557	positive regulation of tumor necrosis factor superfamily cytokine production	6/114	109/18903	5.15158e-05	0.000943752	0.0007414	SELENOK/ORM1/CLU/ORM2/MIF/PIK3R1	6	Down
GO:0031638	zymogen activation	5/114	67/18903	5.23615e-05	0.000951446	0.000747445	APOH/HP/FGB/FGG/FGA	5	Down
GO:0046503	glycerolipid catabolic process	5/114	68/18903	5.62471e-05	0.00101381	0.000796437	APOA2/APOC3/APOA1/APOC1/APOC2	5	Down
GO:0031331	positive regulation of cellular catabolic process	11/114	429/18903	5.7217e-05	0.00102304	0.000803689	APOA1/APOC2/APOE/RACK1/NOP53/ELOB/GAS5/CLU/FABP1/PABPC1/GABARAP	11	Down
GO:1904478	regulation of intestinal absorption	3/114	13/18903	5.84648e-05	0.00103705	0.000814697	APOA2/APOA1/PRAP1	3	Down
GO:1905954	positive regulation of lipid localization	6/114	113/18903	6.30325e-05	0.00110927	0.000871432	APOA1/APOE/C3/PRAP1/CES1/MIF	6	Down
GO:0048261	negative regulation of receptor-mediated endocytosis	4/114	36/18903	6.36772e-05	0.00111186	0.000873466	APOC3/APOC1/APOC2/SDCBP	4	Down
GO:0010038	response to metal ion	10/114	360/18903	6.51668e-05	0.00112905	0.00088697	MT2A/MT1G/MT1X/FGB/MT1E/FGG/TF/ATP5F1D/FGA/CRIP1	10	Down
GO:0015850	organic hydroxy compound transport	9/114	292/18903	6.95829e-05	0.00119629	0.000939791	APOA2/APOC3/APOA1/APOC1/APOC2/APOE/RBP4/CLU/CES1	9	Down
GO:0071276	cellular response to cadmium ion	4/114	37/18903	7.10648e-05	0.00121244	0.00095248	MT2A/MT1G/MT1X/MT1E	4	Down
GO:0046916	cellular transition metal ion homeostasis	6/114	116/18903	7.29504e-05	0.00123518	0.000970345	MT2A/MT1G/MT1X/MT1E/TF/FTL	6	Down
GO:0010896	regulation of triglyceride catabolic process	3/114	14/18903	7.40828e-05	0.00123563	0.000970699	APOC3/APOA1/APOC2	3	Down
GO:2001140	positive regulation of phospholipid transport	3/114	14/18903	7.40828e-05	0.00123563	0.000970699	APOA1/APOE/PRAP1	3	Down
GO:1901800	positive regulation of proteasomal protein catabolic process	6/114	118/18903	8.02267e-05	0.0013282	0.00104342	RACK1/NOP53/ELOB/CLU/NUPR1/GABARAP	6	Down
GO:1903034	regulation of response to wounding	7/114	172/18903	8.30311e-05	0.00136452	0.00107195	APOE/APOH/VTN/FGB/FGG/FGA/CXCR4	7	Down
GO:0050766	positive regulation of phagocytosis	5/114	74/18903	8.44596e-05	0.00137786	0.00108243	APOA2/APOA1/AHSG/FCN3/C3	5	Down
GO:0032488	Cdc42 protein signal transduction	3/114	15/18903	9.21967e-05	0.00145112	0.00113999	APOC3/APOA1/APOE	3	Down
GO:0034116	positive regulation of heterotypic cell-cell adhesion	3/114	15/18903	9.21967e-05	0.00145112	0.00113999	FGB/FGG/FGA	3	Down
GO:0034380	high-density lipoprotein particle assembly	3/114	15/18903	9.21967e-05	0.00145112	0.00113999	APOA2/APOA1/APOE	3	Down
GO:0090205	positive regulation of cholesterol metabolic process	3/114	15/18903	9.21967e-05	0.00145112	0.00113999	APOA1/APOE/CES1	3	Down
GO:2001138	regulation of phospholipid transport	3/114	15/18903	9.21967e-05	0.00145112	0.00113999	APOA1/APOE/PRAP1	3	Down
GO:0006882	cellular zinc ion homeostasis	4/114	40/18903	9.69761e-05	0.00151567	0.0011907	MT2A/MT1G/MT1X/MT1E	4	Down
GO:0046461	neutral lipid catabolic process	4/114	41/18903	0.000106962	0.0016487	0.0012952	APOA2/APOC3/APOA1/APOC2	4	Down
GO:0046464	acylglycerol catabolic process	4/114	41/18903	0.000106962	0.0016487	0.0012952	APOA2/APOC3/APOA1/APOC2	4	Down
GO:0050892	intestinal absorption	4/114	42/18903	0.000117674	0.00176111	0.00138351	APOA2/APOA1/FABP1/PRAP1	4	Down
GO:0055069	zinc ion homeostasis	4/114	42/18903	0.000117674	0.00176111	0.00138351	MT2A/MT1G/MT1X/MT1E	4	Down
GO:0055090	acylglycerol homeostasis	4/114	42/18903	0.000117674	0.00176111	0.00138351	APOC3/APOA1/APOC2/APOE	4	Down
GO:0070328	triglyceride homeostasis	4/114	42/18903	0.000117674	0.00176111	0.00138351	APOC3/APOA1/APOC2/APOE	4	Down
GO:0046890	regulation of lipid biosynthetic process	7/114	182/18903	0.000118196	0.00176111	0.00138351	APOC3/APOA1/APOC1/APOC2/APOE/C3/CES1	7	Down
GO:0060192	negative regulation of lipase activity	3/114	17/18903	0.000136581	0.00202158	0.00158813	APOA2/APOC3/APOC1	3	Down
GO:1900026	positive regulation of substrate adhesion-dependent cell spreading	4/114	44/18903	0.0001414	0.00207913	0.00163334	APOA1/FGB/FGG/FGA	4	Down
GO:0002253	activation of immune response	10/114	397/18903	0.000145703	0.0021284	0.00167205	FYB1/CLU/KLRD1/FCN3/KLRK1/C3/LIME1/CFB/C1QB/C1QA	10	Down
GO:0006956	complement activation	6/114	132/18903	0.000148892	0.00216086	0.00169755	CLU/FCN3/C3/CFB/C1QB/C1QA	6	Down
GO:0006631	fatty acid metabolic process	10/114	400/18903	0.000154883	0.00223332	0.00175447	APOC3/APOA1/APOC1/APOC2/CYP2E1/FABP1/GSTA1/C3/CES1/MIF	10	Down
GO:0008625	extrinsic apoptotic signaling pathway via death domain receptors	5/114	85/18903	0.000163167	0.00233768	0.00183645	FGB/FGG/FGA/GABARAP/PIK3R1	5	Down
GO:0010565	regulation of cellular ketone metabolic process	6/114	136/18903	0.000175264	0.00249499	0.00196004	APOC3/APOA1/APOC1/APOC2/FABP1/CES1	6	Down
GO:0032369	negative regulation of lipid transport	4/114	47/18903	0.00018322	0.00259175	0.00203605	APOA2/APOC3/APOC1/APOC2	4	Down
GO:0032370	positive regulation of lipid transport	5/114	88/18903	0.000192101	0.0026949	0.00211708	APOA1/APOE/PRAP1/CES1/MIF	5	Down
GO:0010985	negative regulation of lipoprotein particle clearance	3/114	19/18903	0.000192924	0.0026949	0.00211708	APOC3/APOC1/APOC2	3	Down
GO:0042157	lipoprotein metabolic process	6/114	140/18903	0.000205198	0.00284856	0.00223779	APOA2/APOC3/APOA1/APOC1/APOE/SELENOK	6	Down
GO:0032434	regulation of proteasomal ubiquitin-dependent protein catabolic process	6/114	141/18903	0.000213277	0.00294099	0.0023104	RACK1/NOP53/ELOB/CLU/SDCBP/GABARAP	6	Down
GO:0062012	regulation of small molecule metabolic process	9/114	339/18903	0.000214488	0.00294099	0.0023104	APOC3/APOA1/APOC1/APOC2/APOE/ATP5IF1/FABP1/CES1/NUPR1	9	Down
GO:0055076	transition metal ion homeostasis	6/114	143/18903	0.000230187	0.003137	0.00246439	MT2A/MT1G/MT1X/MT1E/TF/FTL	6	Down
GO:0042304	regulation of fatty acid biosynthetic process	4/114	50/18903	0.000233302	0.00316018	0.0024826	APOC3/APOA1/APOC1/APOC2	4	Down
GO:0090277	positive regulation of peptide hormone secretion	5/114	92/18903	0.000236578	0.00318526	0.0025023	RBP4/FGB/SELENOT/FGG/FGA	5	Down
GO:0002793	positive regulation of peptide secretion	5/114	94/18903	0.000261556	0.00347963	0.00273356	RBP4/FGB/SELENOT/FGG/FGA	5	Down
GO:0032436	positive regulation of proteasomal ubiquitin-dependent protein catabolic process	5/114	94/18903	0.000261556	0.00347963	0.00273356	RACK1/NOP53/ELOB/CLU/GABARAP	5	Down
GO:0045732	positive regulation of protein catabolic process	7/114	209/18903	0.00027666	0.00365879	0.0028743	APOE/RACK1/NOP53/ELOB/CLU/NUPR1/GABARAP	7	Down
GO:0045861	negative regulation of proteolysis	9/114	352/18903	0.000283154	0.00372264	0.00292447	SERPINA1/AMBP/VTN/NOP53/AHSG/FABP1/C3/SDCBP/CST3	9	Down
GO:0019217	regulation of fatty acid metabolic process	5/114	96/18903	0.000288489	0.00374867	0.00294491	APOC3/APOA1/APOC1/APOC2/FABP1	5	Down
GO:0045807	positive regulation of endocytosis	5/114	96/18903	0.000288489	0.00374867	0.00294491	APOE/VTN/CLU/TF/C3	5	Down
GO:0048260	positive regulation of receptor-mediated endocytosis	4/114	53/18903	0.000292548	0.00377945	0.00296909	VTN/CLU/TF/C3	4	Down
GO:0032102	negative regulation of response to external stimulus	10/114	436/18903	0.000309024	0.00396936	0.00311828	APOA1/APOE/APOH/VTN/FGB/KLRD1/FGG/KLRK1/FGA/MIF	10	Down
GO:0042176	regulation of protein catabolic process	9/114	361/18903	0.000340653	0.00435062	0.0034178	APOE/RACK1/NOP53/ELOB/CLU/NUPR1/SDCBP/GABARAP/CST3	9	Down
GO:0098856	intestinal lipid absorption	3/114	23/18903	0.000346454	0.00439957	0.00345625	APOA2/APOA1/PRAP1	3	Down
GO:0072330	monocarboxylic acid biosynthetic process	7/114	218/18903	0.000357033	0.00450829	0.00354166	APOC3/APOA1/APOC1/APOC2/CYP2E1/CES1/MIF	7	Down
GO:0045806	negative regulation of endocytosis	4/114	56/18903	0.00036188	0.00454383	0.00356958	APOC3/APOC1/APOC2/SDCBP	4	Down
GO:0008630	intrinsic apoptotic signaling pathway in response to DNA damage	5/114	102/18903	0.000382016	0.00476986	0.00374715	CLU/NUPR1/CRIP1/MIF/PIK3R1	5	Down
GO:0007596	blood coagulation	7/114	225/18903	0.000431671	0.00535991	0.00421068	APOE/APOH/SERPINA1/VTN/FGB/FGG/FGA	7	Down
GO:0022600	digestive system process	5/114	106/18903	0.000456014	0.00563089	0.00442356	APOA2/APOA1/RBP4/FABP1/PRAP1	5	Down
GO:0046686	response to cadmium ion	4/114	60/18903	0.00047164	0.00579185	0.00455	MT2A/MT1G/MT1X/MT1E	4	Down
GO:0006633	fatty acid biosynthetic process	6/114	164/18903	0.000479455	0.00585564	0.00460012	APOC3/APOA1/APOC1/APOC2/CYP2E1/MIF	6	Down
GO:0050817	coagulation	7/114	230/18903	0.000492246	0.00597918	0.00469717	APOE/APOH/SERPINA1/VTN/FGB/FGG/FGA	7	Down
GO:0050995	negative regulation of lipid catabolic process	3/114	26/18903	0.000501973	0.00600472	0.00471724	APOA2/APOC3/APOC1	3	Down
GO:0034113	heterotypic cell-cell adhesion	4/114	61/18903	0.000502408	0.00600472	0.00471724	APOA1/FGB/FGG/FGA	4	Down
GO:1900024	regulation of substrate adhesion-dependent cell spreading	4/114	61/18903	0.000502408	0.00600472	0.00471724	APOA1/FGB/FGG/FGA	4	Down
GO:0007599	hemostasis	7/114	231/18903	0.000505137	0.00600522	0.00471763	APOE/APOH/SERPINA1/VTN/FGB/FGG/FGA	7	Down
GO:1904036	negative regulation of epithelial cell apoptotic process	4/114	62/18903	0.000534579	0.00632161	0.00496618	FGB/FGG/FGA/NUPR1	4	Down
GO:0045833	negative regulation of lipid metabolic process	5/114	110/18903	0.000540333	0.00632275	0.00496708	APOA2/APOC3/APOC1/APOC2/APOE	5	Down
GO:2000060	positive regulation of ubiquitin-dependent protein catabolic process	5/114	110/18903	0.000540333	0.00632275	0.00496708	RACK1/NOP53/ELOB/CLU/GABARAP	5	Down
GO:0010875	positive regulation of cholesterol efflux	3/114	27/18903	0.000562246	0.00652122	0.00512299	APOA1/APOE/CES1	3	Down
GO:0034446	substrate adhesion-dependent cell spreading	5/114	111/18903	0.00056313	0.00652122	0.00512299	APOA1/FGB/FGG/FGA/PIK3R1	5	Down
GO:2000058	regulation of ubiquitin-dependent protein catabolic process	6/114	170/18903	0.000579631	0.00667771	0.00524593	RACK1/NOP53/ELOB/CLU/SDCBP/GABARAP	6	Down
GO:0055088	lipid homeostasis	6/114	174/18903	0.000654963	0.00750688	0.00589732	APOA2/APOC3/APOA1/APOC2/APOE/CES1	6	Down
GO:0009615	response to virus	9/114	409/18903	0.00083444	0.00948767	0.0074534	EEF1G/SELENOK/NOP53/CLU/FCN3/CCL4/PRF1/IFITM3/CXCR4	9	Down
GO:0010951	negative regulation of endopeptidase activity	7/114	252/18903	0.000844174	0.00948767	0.0074534	SERPINA1/AMBP/VTN/AHSG/FABP1/C3/CST3	7	Down
GO:0002220	innate immune response activating cell surface receptor signaling pathway	3/114	31/18903	0.000849009	0.00948767	0.0074534	KLRD1/FCN3/KLRK1	3	Down
GO:0019433	triglyceride catabolic process	3/114	31/18903	0.000849009	0.00948767	0.0074534	APOC3/APOA1/APOC2	3	Down
GO:1902042	negative regulation of extrinsic apoptotic signaling pathway via death domain receptors	3/114	31/18903	0.000849009	0.00948767	0.0074534	FGB/FGG/FGA	3	Down
GO:0032640	tumor necrosis factor production	6/114	184/18903	0.000876646	0.00969953	0.00761983	SELENOK/ORM1/CLU/ORM2/MIF/PIK3R1	6	Down
GO:0032680	regulation of tumor necrosis factor production	6/114	184/18903	0.000876646	0.00969953	0.00761983	SELENOK/ORM1/CLU/ORM2/MIF/PIK3R1	6	Down
GO:0046887	positive regulation of hormone secretion	5/114	123/18903	0.000896631	0.00987178	0.00775515	RBP4/FGB/SELENOT/FGG/FGA	5	Down
T_CD8_TCF7 (Tpm): TCF7+ CD8+ progenitor-like memory T cells
(f) GO biological processes enriched by differentialy expressed genes between WDR45B+ TAMs and other TAMs.
ID	Description	GeneRatio	BgRatio	P value	P. adjust	Q value	Gene ID	Count	DEGs in WDR45B+ Mac cells
GO:0045444	fat cell differentiation	9/71	244/18903	3.18621e-07	0.000405666	0.000342948	ZFP36/CEBPD/NR4A3/PLAC8/KLF4/INSIG1/ARL4A/GPX1/SYAP1	9	Up
GO:0016032	viral process	11/71	421/18903	4.525e-07	0.000405666	0.000342948	EEF1A1/PABPC1/ZFP36/FCN1/IFITM2/CXCR4/ISG20/IFITM3/EIF3L/CHMP1B/EIF3F	11	Up
GO:0050792	regulation of viral process	7/71	162/18903	2.50241e-06	0.00149561	0.00126438	PABPC1/ZFP36/FCN1/IFITM2/CXCR4/ISG20/IFITM3	7	Up
GO:0045727	positive regulation of translation	6/71	143/18903	1.61271e-05	0.00546972	0.00462407	PABPC1/EEF2/THBS1/EIF3E/SERP1/YBX3	6	Up
GO:0048525	negative regulation of viral process	5/71	91/18903	2.34523e-05	0.00546972	0.00462407	ZFP36/FCN1/IFITM2/ISG20/IFITM3	5	Up
GO:2000117	negative regulation of cysteine-type endopeptidase activity	5/71	91/18903	2.34523e-05	0.00546972	0.00462407	CST3/THBS1/SERPINB9/KLF4/GPX1	5	Up
GO:0019058	viral life cycle	8/71	319/18903	2.54575e-05	0.00546972	0.00462407	EEF1A1/PABPC1/FCN1/IFITM2/CXCR4/ISG20/IFITM3/CHMP1B	8	Up
GO:2001234	negative regulation of apoptotic signaling pathway	7/71	233/18903	2.68744e-05	0.00546972	0.00462407	SLC25A6/TPT1/THBS1/MCL1/HERPUD1/YBX3/GPX1	7	Up
GO:0001732	formation of cytoplasmic translation initiation complex	3/71	16/18903	2.74554e-05	0.00546972	0.00462407	EIF3E/EIF3L/EIF3F	3	Up
GO:0002181	cytoplasmic translation	6/71	161/18903	3.15279e-05	0.00565295	0.00477897	PABPC1/FAU/EIF3E/YBX3/EIF3L/EIF3F	6	Up
GO:2001243	negative regulation of intrinsic apoptotic signaling pathway	5/71	101/18903	3.8802e-05	0.00632472	0.00534688	TPT1/MCL1/HERPUD1/YBX3/GPX1	5	Up
GO:0034250	positive regulation of cellular amide metabolic process	6/71	170/18903	4.27679e-05	0.00639024	0.00540227	PABPC1/EEF2/THBS1/EIF3E/SERP1/YBX3	6	Up
GO:0006414	translational elongation	4/71	55/18903	5.39221e-05	0.0074371	0.00628727	EEF1A1/EEF1D/EEF1B2/EEF2	4	Up
GO:0046597	negative regulation of viral entry into host cell	3/71	22/18903	7.42907e-05	0.00951452	0.00804351	FCN1/IFITM2/IFITM3	3	Up
GO:0071674	mononuclear cell migration	6/71	206/18903	0.000123726	0.0135959	0.0114939	THBS1/CXCR4/JAML/GPR183/CORO1A/C5AR1	6	Up
GO:1903901	negative regulation of viral life cycle	3/71	26/18903	0.000124081	0.0135959	0.0114939	FCN1/IFITM2/IFITM3	3	Up
GO:0019079	viral genome replication	5/71	130/18903	0.000128907	0.0135959	0.0114939	EEF1A1/PABPC1/IFITM2/ISG20/IFITM3	5	Up
GO:0044403	biological process involved in symbiotic interaction	7/71	307/18903	0.000152104	0.0148755	0.0125756	EEF1A1/FCN1/IFITM2/CXCR4/IFITM3/CHMP1B/GPX1	7	Up
GO:0050678	regulation of epithelial cell proliferation	8/71	414/18903	0.000157632	0.0148755	0.0125756	ZFP36/NEAT1/THBS1/AREG/NR4A3/JAML/C5AR1/GPX1	8	Up
GO:1903900	regulation of viral life cycle	5/71	142/18903	0.000194887	0.0174717	0.0147704	PABPC1/FCN1/IFITM2/ISG20/IFITM3	5	Up
GO:0043154	negative regulation of cysteine-type endopeptidase activity involved in apoptotic process	4/71	78/18903	0.000211328	0.0180434	0.0152538	THBS1/SERPINB9/KLF4/GPX1	4	Up
GO:2000116	regulation of cysteine-type endopeptidase activity	6/71	235/18903	0.000252701	0.0205952	0.017411	CST3/THBS1/SERPINB9/KLF4/CLEC7A/GPX1	6	Up
GO:0030595	leukocyte chemotaxis	6/71	240/18903	0.000282926	0.0215812	0.0182446	THBS1/CXCR4/JAML/GPR183/CORO1A/C5AR1	6	Up
GO:0002768	immune response-regulating cell surface receptor signaling pathway	7/71	341/18903	0.000288873	0.0215812	0.0182446	HLA-DPB1/FCN1/NR4A3/CLEC7A/CLEC4E/ELF1/C5AR1	7	Up
GO:0045069	regulation of viral genome replication	4/71	87/18903	0.000321499	0.0230579	0.019493	PABPC1/IFITM2/ISG20/IFITM3	4	Up
GO:0010951	negative regulation of endopeptidase activity	6/71	252/18903	0.000367122	0.0253173	0.0214031	CST3/THBS1/SERPINB9/KLF4/CSTA/GPX1	6	Up
GO:0050673	epithelial cell proliferation	8/71	481/18903	0.000432903	0.0272846	0.0230662	ZFP36/NEAT1/THBS1/AREG/NR4A3/JAML/C5AR1/GPX1	8	Up
GO:0002183	cytoplasmic translational initiation	3/71	40/18903	0.000454077	0.0272846	0.0230662	EIF3E/EIF3L/EIF3F	3	Up
GO:0010466	negative regulation of peptidase activity	6/71	263/18903	0.000460478	0.0272846	0.0230662	CST3/THBS1/SERPINB9/KLF4/CSTA/GPX1	6	Up
GO:0006417	regulation of translation	8/71	486/18903	0.00046358	0.0272846	0.0230662	PABPC1/EIF1/ZFP36/EEF2/THBS1/EIF3E/SERP1/YBX3	8	Up
GO:2001242	regulation of intrinsic apoptotic signaling pathway	5/71	172/18903	0.000471735	0.0272846	0.0230662	TPT1/MCL1/HERPUD1/YBX3/GPX1	5	Up
GO:2001233	regulation of apoptotic signaling pathway	7/71	374/18903	0.00050289	0.0281776	0.0238211	SLC25A6/TPT1/THBS1/MCL1/HERPUD1/YBX3/GPX1	7	Up
GO:0019080	viral gene expression	4/71	100/18903	0.000545978	0.0296648	0.0250784	ZFP36/IFITM3/EIF3L/EIF3F	4	Up
GO:0071364	cellular response to epidermal growth factor stimulus	3/71	43/18903	0.000562628	0.0296703	0.0250831	EEF1A1/ZFP36/SYAP1	3	Up
GO:0044000	movement in host	5/71	183/18903	0.000625226	0.0320294	0.0270774	FCN1/IFITM2/CXCR4/IFITM3/CHMP1B	5	Up
GO:0046596	regulation of viral entry into host cell	3/71	46/18903	0.000686503	0.0325296	0.0275003	FCN1/IFITM2/IFITM3	3	Up
GO:0045766	positive regulation of angiogenesis	5/71	187/18903	0.000689418	0.0325296	0.0275003	THBS1/KLF4/CXCR4/BTG1/C5AR1	5	Up
GO:1904018	positive regulation of vasculature development	5/71	187/18903	0.000689418	0.0325296	0.0275003	THBS1/KLF4/CXCR4/BTG1/C5AR1	5	Up
GO:0070849	response to epidermal growth factor	3/71	47/18903	0.000731343	0.0335496	0.0283626	EEF1A1/ZFP36/SYAP1	3	Up
GO:0002604	regulation of dendritic cell antigen processing and presentation	2/71	11/18903	0.000748456	0.0335496	0.0283626	THBS1/FGL2	2	Up
GO:0051701	biological process involved in interaction with host	5/71	203/18903	0.000996625	0.0419023	0.0354239	FCN1/IFITM2/CXCR4/IFITM3/CHMP1B	5	Up
GO:0052372	modulation by symbiont of entry into host	3/71	53/18903	0.0010397	0.0419023	0.0354239	FCN1/IFITM2/IFITM3	3	Up
GO:0043281	regulation of cysteine-type endopeptidase activity involved in apoptotic process	5/71	205/18903	0.00104117	0.0419023	0.0354239	THBS1/SERPINB9/KLF4/CLEC7A/GPX1	5	Up
GO:0060213	positive regulation of nuclear-transcribed mRNA poly(A) tail shortening	2/71	13/18903	0.0010563	0.0419023	0.0354239	PABPC1/ZFP36	2	Up
GO:0052548	regulation of endopeptidase activity	7/71	428/18903	0.00110963	0.0419023	0.0354239	CST3/THBS1/SERPINB9/KLF4/CSTA/CLEC7A/GPX1	7	Up
GO:0045446	endothelial cell differentiation	4/71	121/18903	0.00111494	0.0419023	0.0354239	CXCR4/BTG1/GPX1/KDM6B	4	Up
GO:0002429	immune response-activating cell surface receptor signaling pathway	6/71	312/18903	0.00112176	0.0419023	0.0354239	HLA-DPB1/FCN1/NR4A3/CLEC7A/ELF1/C5AR1	6	Up
GO:0002757	immune response-activating signal transduction	6/71	312/18903	0.00112176	0.0419023	0.0354239	HLA-DPB1/FCN1/NR4A3/CLEC7A/ELF1/C5AR1	6	Up
GO:0006413	translational initiation	4/71	123/18903	0.0011848	0.0433541	0.0366512	EIF1/EIF3E/EIF3L/EIF3F	4	Up
GO:0050832	defense response to fungus	3/71	56/18903	0.00122042	0.0437641	0.0369979	COTL1/CLEC7A/CLEC4E	3	Up
GO:0060326	cell chemotaxis	6/71	319/18903	0.0012568	0.0438912	0.0371053	THBS1/CXCR4/JAML/GPR183/CORO1A/C5AR1	6	Up
GO:0045071	negative regulation of viral genome replication	3/71	57/18903	0.00128477	0.0438912	0.0371053	IFITM2/ISG20/IFITM3	3	Up
GO:0002468	dendritic cell antigen processing and presentation	2/71	15/18903	0.00141505	0.0438912	0.0371053	THBS1/FGL2	2	Up
GO:0032897	negative regulation of viral transcription	2/71	15/18903	0.00141505	0.0438912	0.0371053	ZFP36/IFITM3	2	Up
GO:0060211	regulation of nuclear-transcribed mRNA poly(A) tail shortening	2/71	15/18903	0.00141505	0.0438912	0.0371053	PABPC1/ZFP36	2	Up
GO:1900153	positive regulation of nuclear-transcribed mRNA catabolic process, deadenylation-dependent decay	2/71	15/18903	0.00141505	0.0438912	0.0371053	PABPC1/ZFP36	2	Up
GO:2000767	positive regulation of cytoplasmic translation	2/71	15/18903	0.00141505	0.0438912	0.0371053	PABPC1/YBX3	2	Up
GO:0043903	regulation of biological process involved in symbiotic interaction	3/71	59/18903	0.00141979	0.0438912	0.0371053	FCN1/IFITM2/IFITM3	3	Up
GO:0042542	response to hydrogen peroxide	4/71	130/18903	0.00145349	0.0441712	0.0373421	AREG/NR4A3/GPX1/KDM6B	4	Up
GO:0002696	positive regulation of leukocyte activation	7/71	450/18903	0.0014803	0.0442363	0.0373971	HLA-DPB1/THBS1/NR4A3/GPR183/JUND/CLEC7A/CORO1A	7	Up
GO:0050679	positive regulation of epithelial cell proliferation	5/71	224/18903	0.00154168	0.045213	0.0382228	NEAT1/AREG/NR4A3/JAML/C5AR1	5	Up
GO:0048255	mRNA stabilization	3/71	61/18903	0.00156342	0.045213	0.0382228	PABPC1/ZFP36/YBX3	3	Up
GO:0090303	positive regulation of wound healing	3/71	62/18903	0.00163852	0.0464295	0.0392512	THBS1/CXCR4/CLEC7A	3	Up
GO:0052547	regulation of peptidase activity	7/71	459/18903	0.00165727	0.0464295	0.0392512	CST3/THBS1/SERPINB9/KLF4/CSTA/CLEC7A/GPX1	7	Up
GO:0032103	positive regulation of response to external stimulus	7/71	464/18903	0.00176249	0.0486176	0.041101	LGALS2/NEAT1/FCN1/THBS1/CXCR4/CLEC7A/C5AR1	7	Up
GO:0050867	positive regulation of cell activation	7/71	467/18903	0.00182808	0.0496627	0.0419845	HLA-DPB1/THBS1/NR4A3/GPR183/JUND/CLEC7A/CORO1A	7	Up
GO:0003158	endothelium development	4/71	139/18903	0.00185795	0.0497209	0.0420337	CXCR4/BTG1/GPX1/KDM6B	4	Up
GO:0097529	myeloid leukocyte migration	15/110	242/18903	1.05226e-11	2.68852e-08	1.96828e-08	LGALS3/LGMN/PLA2G7/TREM2/CD9/MIF/CCL18/CXCL3/ANXA1/CCL20/CCL2/CXCL1/TNFAIP6/CCL3/CXCL8	15	Down
GO:1905954	positive regulation of lipid localization	10/110	113/18903	1.10615e-09	7.33563e-07	5.37044e-07	SPP1/PLTP/APOE/ANXA2/FABP3/TREM2/MIF/MSR1/PLIN2/CD36	10	Down
GO:0050900	leukocyte migration	16/110	398/18903	1.27014e-09	7.33563e-07	5.37044e-07	LGALS3/LGMN/PLA2G7/TREM2/CD9/MIF/MMP9/CCL18/CXCL3/ANXA1/CCL20/CCL2/CXCL1/TNFAIP6/CCL3/CXCL8	16	Down
GO:0097006	regulation of plasma lipoprotein particle levels	9/110	84/18903	1.40468e-09	7.33563e-07	5.37044e-07	APOC1/PLTP/APOE/ANXA2/PLA2G7/TREM2/MSR1/LIPA/CD36	9	Down
GO:0030595	leukocyte chemotaxis	13/110	240/18903	1.43554e-09	7.33563e-07	5.37044e-07	LGALS3/LGMN/PLA2G7/MIF/CCL18/CXCL3/ANXA1/CCL20/CCL2/CXCL1/TNFAIP6/CCL3/CXCL8	13	Down
GO:0071621	granulocyte chemotaxis	10/110	130/18903	4.37221e-09	1.81923e-06	1.33187e-06	LGALS3/CCL18/CXCL3/ANXA1/CCL20/CCL2/CXCL1/TNFAIP6/CCL3/CXCL8	10	Down
GO:0015909	long-chain fatty acid transport	8/110	67/18903	4.9842e-09	1.81923e-06	1.33187e-06	FABP5/APOE/FABP3/MIF/PLIN2/ANXA1/CD36/FABP4	8	Down
GO:0002548	monocyte chemotaxis	8/110	71/18903	7.97532e-09	2.54712e-06	1.86476e-06	LGALS3/LGMN/PLA2G7/CCL18/ANXA1/CCL20/CCL2/CCL3	8	Down
GO:0002685	regulation of leukocyte migration	12/110	231/18903	1.02099e-08	2.61749e-06	1.91628e-06	LGALS3/LGMN/PLA2G7/TREM2/CD9/MIF/ANXA1/CCL20/CCL2/TNFAIP6/CCL3/CXCL8	12	Down
GO:1905952	regulation of lipid localization	11/110	185/18903	1.07683e-08	2.61749e-06	1.91628e-06	SPP1/APOC1/PLTP/APOE/ANXA2/FABP3/TREM2/MIF/MSR1/PLIN2/CD36	11	Down
GO:0030593	neutrophil chemotaxis	9/110	106/18903	1.12691e-08	2.61749e-06	1.91628e-06	LGALS3/CCL18/CXCL3/CCL20/CCL2/CXCL1/TNFAIP6/CCL3/CXCL8	9	Down
GO:0072507	divalent inorganic cation homeostasis	14/110	356/18903	1.96425e-08	3.8928e-06	2.84993e-06	APOE/ERO1A/TMBIM6/BCAP31/BNIP3/CALM3/HEXB/SNX10/ADM/MT1X/MT1G/MT1F/MT1E/CCL3	14	Down
GO:0010876	lipid localization	16/110	483/18903	1.98068e-08	3.8928e-06	2.84993e-06	SPP1/FABP5/APOC1/PLTP/APOE/ANXA2/FABP3/TREM2/MIF/MSR1/PSAP/HEXB/PLIN2/ANXA1/CD36/FABP4	16	Down
GO:0034381	plasma lipoprotein particle clearance	7/110	53/18903	2.30356e-08	4.204e-06	3.07777e-06	APOC1/APOE/ANXA2/TREM2/MSR1/LIPA/CD36	7	Down
GO:0006096	glycolytic process	8/110	83/18903	2.79108e-08	4.51176e-06	3.30308e-06	NUPR1/GAPDH/PKM/HK2/ENO1/LDHA/PGK1/FBP1	8	Down
GO:0097530	granulocyte migration	10/110	158/18903	2.86434e-08	4.51176e-06	3.30308e-06	LGALS3/CCL18/CXCL3/ANXA1/CCL20/CCL2/CXCL1/TNFAIP6/CCL3/CXCL8	10	Down
GO:0006757	ATP generation from ADP	8/110	84/18903	3.07009e-08	4.51176e-06	3.30308e-06	NUPR1/GAPDH/PKM/HK2/ENO1/LDHA/PGK1/FBP1	8	Down
GO:0006869	lipid transport	15/110	433/18903	3.17854e-08	4.51176e-06	3.30308e-06	SPP1/FABP5/APOC1/PLTP/APOE/ANXA2/FABP3/TREM2/MIF/MSR1/PSAP/PLIN2/ANXA1/CD36/FABP4	15	Down
GO:0051346	negative regulation of hydrolase activity	14/110	373/18903	3.52034e-08	4.73392e-06	3.46573e-06	CSTB/CTSB/APOC1/LGALS3/ANXA2/TMBIM6/MMP9/GAPDH/APLP2/ANGPTL4/RARRES1/GCHFR/IFI6/ANXA1	14	Down
GO:0060326	cell chemotaxis	13/110	319/18903	4.31157e-08	5.50803e-06	4.03245e-06	LGALS3/LGMN/PLA2G7/MIF/CCL18/CXCL3/ANXA1/CCL20/CCL2/CXCL1/TNFAIP6/CCL3/CXCL8	13	Down
GO:0002683	negative regulation of immune system process	15/110	449/18903	5.11912e-08	6.15959e-06	4.50946e-06	GPNMB/CD68/LGALS3/ACP5/CD59/TREM2/MIF/TMBIM6/MMP12/IL4I1/ANXA1/CCL2/C1QC/TNFAIP6/CCL3	15	Down
GO:0070098	chemokine-mediated signaling pathway	8/110	90/18903	5.30375e-08	6.15959e-06	4.50946e-06	TREM2/CCL18/CXCL3/CCL20/CCL2/CXCL1/CCL3/CXCL8	8	Down
GO:0046031	ADP metabolic process	8/110	92/18903	6.30786e-08	7.00722e-06	5.13001e-06	NUPR1/GAPDH/PKM/HK2/ENO1/LDHA/PGK1/FBP1	8	Down
GO:1990266	neutrophil migration	9/110	130/18903	6.72982e-08	7.16445e-06	5.24513e-06	LGALS3/CCL18/CXCL3/CCL20/CCL2/CXCL1/TNFAIP6/CCL3/CXCL8	9	Down
GO:0070374	positive regulation of ERK1 and ERK2 cascade	11/110	223/18903	7.37475e-08	7.537e-06	5.51787e-06	GPNMB/APOE/TREM2/MIF/CCL18/CCL20/CCL2/MARCO/CD36/CHI3L1/CCL3	11	Down
GO:1990868	response to chemokine	8/110	98/18903	1.03614e-07	9.80492e-06	7.17822e-06	TREM2/CCL18/CXCL3/CCL20/CCL2/CXCL1/CCL3/CXCL8	8	Down
GO:1990869	cellular response to chemokine	8/110	98/18903	1.03614e-07	9.80492e-06	7.17822e-06	TREM2/CCL18/CXCL3/CCL20/CCL2/CXCL1/CCL3/CXCL8	8	Down
GO:0006165	nucleoside diphosphate phosphorylation	8/110	100/18903	1.21353e-07	1.07101e-05	7.84088e-06	NUPR1/GAPDH/PKM/HK2/ENO1/LDHA/PGK1/FBP1	8	Down
GO:0031638	zymogen activation	7/110	67/18903	1.21562e-07	1.07101e-05	7.84088e-06	CTSL/ANXA2/LGMN/CTSZ/S100A10/ENO1/PGK1	7	Down
GO:0015908	fatty acid transport	8/110	101/18903	1.31161e-07	1.11705e-05	8.17797e-06	FABP5/APOE/FABP3/MIF/PLIN2/ANXA1/CD36/FABP4	8	Down
GO:0046939	nucleotide phosphorylation	8/110	102/18903	1.41641e-07	1.1674e-05	8.54656e-06	NUPR1/GAPDH/PKM/HK2/ENO1/LDHA/PGK1/FBP1	8	Down
GO:0009135	purine nucleoside diphosphate metabolic process	8/110	104/18903	1.64776e-07	1.27576e-05	9.33992e-06	NUPR1/GAPDH/PKM/HK2/ENO1/LDHA/PGK1/FBP1	8	Down
GO:0009179	purine ribonucleoside diphosphate metabolic process	8/110	104/18903	1.64776e-07	1.27576e-05	9.33992e-06	NUPR1/GAPDH/PKM/HK2/ENO1/LDHA/PGK1/FBP1	8	Down
GO:0006090	pyruvate metabolic process	8/110	108/18903	2.20912e-07	1.66009e-05	1.21536e-05	NUPR1/GAPDH/PKM/HK2/ENO1/LDHA/PGK1/FBP1	8	Down
GO:0016052	carbohydrate catabolic process	9/110	155/18903	3.04351e-07	2.12889e-05	1.55857e-05	NUPR1/GAPDH/PKM/HK2/ENO1/HEXB/LDHA/PGK1/FBP1	9	Down
GO:0070372	regulation of ERK1 and ERK2 cascade	12/110	315/18903	3.04481e-07	2.12889e-05	1.55857e-05	GPNMB/APOE/TREM2/MIF/CCL18/CCL20/CCL2/MARCO/CD36/CHI3L1/FN1/CCL3	12	Down
GO:0006898	receptor-mediated endocytosis	11/110	257/18903	3.08293e-07	2.12889e-05	1.55857e-05	CTSL/CD63/APOC1/APOE/ANXA2/CD9/MSR1/ADM/MARCO/CD36/CXCL8	11	Down
GO:0009185	ribonucleoside diphosphate metabolic process	8/110	114/18903	3.35554e-07	2.25616e-05	1.65174e-05	NUPR1/GAPDH/PKM/HK2/ENO1/LDHA/PGK1/FBP1	8	Down
GO:0072503	cellular divalent inorganic cation homeostasis	12/110	323/18903	3.97932e-07	2.60696e-05	1.90857e-05	APOE/ERO1A/TMBIM6/BCAP31/BNIP3/CALM3/HEXB/MT1X/MT1G/MT1F/MT1E/CCL3	12	Down
GO:0031639	plasminogen activation	5/110	27/18903	4.43858e-07	2.83514e-05	2.07562e-05	ANXA2/CTSZ/S100A10/ENO1/PGK1	5	Down
GO:0032496	response to lipopolysaccharide	12/110	339/18903	6.6455e-07	4.14128e-05	3.03185e-05	CD68/VIM/ACP5/TREM2/MIF/CXCL3/ADM/CCL2/CXCL1/CD36/CCL3/CXCL8	12	Down
GO:0070371	ERK1 and ERK2 cascade	12/110	340/18903	6.85546e-07	4.17041e-05	3.05317e-05	GPNMB/APOE/TREM2/MIF/CCL18/CCL20/CCL2/MARCO/CD36/CHI3L1/FN1/CCL3	12	Down
GO:0051235	maintenance of location	12/110	342/18903	7.29315e-07	4.33349e-05	3.17256e-05	FTL/APOE/TREM2/MSR1/ERO1A/HK2/CALM3/HEXB/PLIN2/ANXA1/CD36/CCL3	12	Down
GO:0032370	positive regulation of lipid transport	7/110	88/18903	8.02804e-07	4.66174e-05	3.41288e-05	SPP1/PLTP/APOE/ANXA2/FABP3/TREM2/MIF	7	Down
GO:0006875	cellular metal ion homeostasis	13/110	420/18903	1.00569e-06	5.71011e-05	4.1804e-05	FTL/APOE/ERO1A/TMBIM6/BCAP31/BNIP3/CALM3/HEXB/MT1X/MT1G/MT1F/MT1E/CCL3	13	Down
GO:0009132	nucleoside diphosphate metabolic process	8/110	132/18903	1.0298e-06	5.71986e-05	4.18753e-05	NUPR1/GAPDH/PKM/HK2/ENO1/LDHA/PGK1/FBP1	8	Down
GO:0071219	cellular response to molecule of bacterial origin	10/110	234/18903	1.10877e-06	6.02745e-05	4.41273e-05	CD68/VIM/TREM2/MIF/CXCL3/CCL2/CXCL1/CD36/CCL3/CXCL8	10	Down
GO:0002237	response to molecule of bacterial origin	12/110	360/18903	1.24963e-06	6.65165e-05	4.8697e-05	CD68/VIM/ACP5/TREM2/MIF/CXCL3/ADM/CCL2/CXCL1/CD36/CCL3/CXCL8	12	Down
GO:1905517	macrophage migration	6/110	60/18903	1.31243e-06	6.84337e-05	5.01006e-05	LGALS3/TREM2/CD9/MIF/CCL2/CCL3	6	Down
GO:0010273	detoxification of copper ion	4/110	15/18903	1.41028e-06	7.06524e-05	5.17249e-05	MT1X/MT1G/MT1F/MT1E	4	Down
GO:1990169	stress response to copper ion	4/110	15/18903	1.41028e-06	7.06524e-05	5.17249e-05	MT1X/MT1G/MT1F/MT1E	4	Down
GO:0055094	response to lipoprotein particle	5/110	34/18903	1.48107e-06	7.2772e-05	5.32767e-05	CD68/APOE/TREM2/CD9/CD36	5	Down
GO:0070555	response to interleukin-1	8/110	141/18903	1.69534e-06	8.17284e-05	5.98337e-05	IL1RN/CCL18/ANXA1/CCL20/CCL2/CHI3L1/CCL3/CXCL8	8	Down
GO:0006735	NADH regeneration	4/110	16/18903	1.87195e-06	8.54078e-05	6.25274e-05	PKM/HK2/ENO1/PGK1	4	Down
GO:0061621	canonical glycolysis	4/110	16/18903	1.87195e-06	8.54078e-05	6.25274e-05	PKM/HK2/ENO1/PGK1	4	Down
GO:0061718	glucose catabolic process to pyruvate	4/110	16/18903	1.87195e-06	8.54078e-05	6.25274e-05	PKM/HK2/ENO1/PGK1	4	Down
GO:0009636	response to toxic substance	10/110	250/18903	2.01384e-06	9.02693e-05	6.60865e-05	NUPR1/APOE/MGST3/ALDH1A1/MT1X/CD36/MT1G/MT1F/MT1E/CCL3	10	Down
GO:0071276	cellular response to cadmium ion	5/110	37/18903	2.28816e-06	9.90888e-05	7.25433e-05	MMP9/MT1X/MT1G/MT1F/MT1E	5	Down
GO:0071402	cellular response to lipoprotein particle stimulus	5/110	37/18903	2.28816e-06	9.90888e-05	7.25433e-05	CD68/APOE/TREM2/CD9/CD36	5	Down
GO:0071248	cellular response to metal ion	9/110	198/18903	2.36065e-06	0.000100524	7.35942e-05	LGMN/MMP9/BNIP3/FBP1/MT1X/MT1G/MT1F/MT1E/FABP4	9	Down
GO:0071216	cellular response to biotic stimulus	10/110	261/18903	2.96036e-06	0.000122609	8.97628e-05	CD68/VIM/TREM2/MIF/CXCL3/CCL2/CXCL1/CD36/CCL3/CXCL8	10	Down
GO:0097242	amyloid-beta clearance	5/110	39/18903	2.99448e-06	0.000122609	8.97628e-05	APOE/TREM2/MSR1/MARCO/CD36	5	Down
GO:0010755	regulation of plasminogen activation	4/110	18/18903	3.11922e-06	0.000122609	8.97628e-05	ANXA2/CTSZ/S100A10/ENO1	4	Down
GO:0061620	glycolytic process through glucose-6-phosphate	4/110	18/18903	3.11922e-06	0.000122609	8.97628e-05	PKM/HK2/ENO1/PGK1	4	Down
GO:0061687	detoxification of inorganic compound	4/110	18/18903	3.11922e-06	0.000122609	8.97628e-05	MT1X/MT1G/MT1F/MT1E	4	Down
GO:0098754	detoxification	8/110	154/18903	3.28183e-06	0.000127046	9.30112e-05	APOE/MGST3/ALDH1A1/MT1X/CD36/MT1G/MT1F/MT1E	8	Down
GO:0032368	regulation of lipid transport	8/110	155/18903	3.44386e-06	0.000131329	9.61469e-05	SPP1/APOC1/PLTP/APOE/ANXA2/FABP3/TREM2/MIF	8	Down
GO:0061615	glycolytic process through fructose-6-phosphate	4/110	19/18903	3.93332e-06	0.000145647	0.000106629	PKM/HK2/ENO1/PGK1	4	Down
GO:0097501	stress response to metal ion	4/110	19/18903	3.93332e-06	0.000145647	0.000106629	MT1X/MT1G/MT1F/MT1E	4	Down
GO:0046034	ATP metabolic process	9/110	217/18903	4.99503e-06	0.000182319	0.000133476	NUPR1/TREM2/GAPDH/PKM/HK2/ENO1/LDHA/PGK1/FBP1	9	Down
GO:0071222	cellular response to lipopolysaccharide	9/110	222/18903	6.00874e-06	0.00021623	0.000158303	CD68/VIM/MIF/CXCL3/CCL2/CXCL1/CD36/CCL3/CXCL8	9	Down
GO:0030574	collagen catabolic process	5/110	45/18903	6.18038e-06	0.000219318	0.000160563	CTSL/CTSB/MMP9/MMP12/MMP19	5	Down
GO:0030003	cellular cation homeostasis	13/110	499/18903	6.65331e-06	0.000232866	0.000170482	FTL/APOE/ERO1A/TMBIM6/BCAP31/BNIP3/CALM3/HEXB/MT1X/MT1G/MT1F/MT1E/CCL3	13	Down
GO:0030301	cholesterol transport	7/110	121/18903	6.82271e-06	0.000235568	0.00017246	APOC1/PLTP/APOE/ANXA2/TREM2/MSR1/CD36	7	Down
GO:0071241	cellular response to inorganic substance	9/110	229/18903	7.72133e-06	0.00026304	0.000192573	LGMN/MMP9/BNIP3/FBP1/MT1X/MT1G/MT1F/MT1E/FABP4	9	Down
GO:0002688	regulation of leukocyte chemotaxis	7/110	127/18903	9.38354e-06	0.00031546	0.000230949	LGMN/PLA2G7/MIF/CCL2/TNFAIP6/CCL3/CXCL8	7	Down
GO:0097193	intrinsic apoptotic signaling pathway	10/110	298/18903	9.52884e-06	0.000316184	0.00023148	NUPR1/TREM2/MIF/ERO1A/TMBIM6/BCAP31/MMP9/BNIP3/ENO1/IFI6	10	Down
GO:0070997	neuron death	11/110	368/18903	9.99653e-06	0.00032745	0.000239728	GPNMB/NUPR1/APOE/LGMN/TREM2/TMBIM6/CTSZ/GAPDH/BNIP3/CCL2/CCL3	11	Down
GO:0071294	cellular response to zinc ion	4/110	24/18903	1.0544e-05	0.000341011	0.000249655	MT1X/MT1G/MT1F/MT1E	4	Down
GO:0043277	apoptotic cell clearance	5/110	51/18903	1.15579e-05	0.000363217	0.000265913	TREM2/ANXA1/CCL2/MARCO/CD36	5	Down
GO:0042445	hormone metabolic process	9/110	241/18903	1.16335e-05	0.000363217	0.000265913	CTSL/SPP1/CTSB/PLA2G7/ERO1A/CTSZ/ALDH1A1/IL4I1/ADM	9	Down
GO:0019915	lipid storage	6/110	87/18903	1.16571e-05	0.000363217	0.000265913	APOE/TREM2/MSR1/HEXB/PLIN2/CD36	6	Down
GO:0009205	purine ribonucleoside triphosphate metabolic process	9/110	242/18903	1.20248e-05	0.000370162	0.000270997	NUPR1/TREM2/GAPDH/PKM/HK2/ENO1/LDHA/PGK1/FBP1	9	Down
GO:0044403	biological process involved in symbiotic interaction	10/110	307/18903	1.23412e-05	0.000375377	0.000274815	CTSL/CTSB/LGALS1/APOE/GAPDH/LAMP1/IFI27/FN1/CCL3/CXCL8	10	Down
GO:0006007	glucose catabolic process	4/110	25/18903	1.24962e-05	0.000375621	0.000274993	PKM/HK2/ENO1/PGK1	4	Down
GO:0055074	calcium ion homeostasis	10/110	309/18903	1.30553e-05	0.000387862	0.000283956	APOE/ERO1A/TMBIM6/BCAP31/BNIP3/CALM3/HEXB/SNX10/ADM/CCL3	10	Down
GO:0015918	sterol transport	7/110	135/18903	1.39939e-05	0.000410963	0.000300868	APOC1/PLTP/APOE/ANXA2/TREM2/MSR1/CD36	7	Down
GO:0009144	purine nucleoside triphosphate metabolic process	9/110	247/18903	1.41545e-05	0.000410963	0.000300868	NUPR1/TREM2/GAPDH/PKM/HK2/ENO1/LDHA/PGK1/FBP1	9	Down
GO:0052547	regulation of peptidase activity	12/110	459/18903	1.48841e-05	0.000427292	0.000312822	CTSD/CSTB/CTSB/ANXA2/LGMN/BCAP31/MMP9/GAPDH/APLP2/RARRES1/IFI6/FN1	12	Down
GO:0009199	ribonucleoside triphosphate metabolic process	9/110	249/18903	1.50923e-05	0.000428453	0.000313672	NUPR1/TREM2/GAPDH/PKM/HK2/ENO1/LDHA/PGK1/FBP1	9	Down
GO:0016485	protein processing	9/110	250/18903	1.55807e-05	0.000437457	0.000320264	CTSL/ANXA2/LGMN/PLA2G7/ERO1A/CTSZ/S100A10/ENO1/PGK1	9	Down
GO:1904645	response to amyloid-beta	5/110	55/18903	1.68028e-05	0.000466642	0.000341631	LGMN/TREM2/MMP9/MMP12/CD36	5	Down
GO:0071280	cellular response to copper ion	4/110	27/18903	1.71819e-05	0.000472039	0.000345582	MT1X/MT1G/MT1F/MT1E	4	Down
GO:0006959	humoral immune response	10/110	320/18903	1.76546e-05	0.000479868	0.000351313	CD59/TREM2/GAPDH/CXCL3/CCL2/CXCL1/C1QC/IGHG1/IGLC2/CXCL8	10	Down
GO:0051402	neuron apoptotic process	9/110	255/18903	1.823e-05	0.000490291	0.000358944	NUPR1/APOE/LGMN/TREM2/TMBIM6/GAPDH/BNIP3/CCL2/CCL3	9	Down
GO:0008347	glial cell migration	5/110	57/18903	2.00382e-05	0.000533307	0.000390437	TREM2/CD9/HEXB/CCL2/CCL3	5	Down
GO:0002687	positive regulation of leukocyte migration	7/110	148/18903	2.53915e-05	0.000668818	0.000489645	LGALS3/LGMN/PLA2G7/TREM2/CCL20/CCL3/CXCL8	7	Down
GO:0046686	response to cadmium ion	5/110	60/18903	2.57774e-05	0.000669659	0.00049026	MMP9/MT1X/MT1G/MT1F/MT1E	5	Down
GO:0009141	nucleoside triphosphate metabolic process	9/110	267/18903	2.6197e-05	0.000669659	0.00049026	NUPR1/TREM2/GAPDH/PKM/HK2/ENO1/LDHA/PGK1/FBP1	9	Down
GO:0034368	protein-lipid complex remodeling	4/110	30/18903	2.64718e-05	0.000669659	0.00049026	APOC1/PLTP/APOE/PLA2G7	4	Down
GO:0034369	plasma lipoprotein particle remodeling	4/110	30/18903	2.64718e-05	0.000669659	0.00049026	APOC1/PLTP/APOE/PLA2G7	4	Down
GO:0051604	protein maturation	10/110	336/18903	2.68026e-05	0.000671378	0.000491519	CTSL/ANXA2/LGMN/PLA2G7/ERO1A/CTSZ/S100A10/ENO1/PGK1/FN1	10	Down
GO:0071674	mononuclear cell migration	8/110	206/18903	2.74861e-05	0.000681815	0.00049916	LGALS3/LGMN/PLA2G7/CCL18/ANXA1/CCL20/CCL2/CCL3	8	Down
GO:0062012	regulation of small molecule metabolic process	10/110	339/18903	2.89079e-05	0.000710189	0.000519933	NUPR1/FABP5/APOC1/APOE/FABP3/TREM2/ENO1/ANXA1/FBP1/ADM	10	Down
GO:0050727	regulation of inflammatory response	11/110	414/18903	2.97392e-05	0.000723653	0.000529789	NUPR1/LGALS1/ACP5/APOE/PLA2G7/TREM2/MMP9/ANXA1/TNFAIP6/FABP4/CCL3	11	Down
GO:0030100	regulation of endocytosis	8/110	209/18903	3.04769e-05	0.000734608	0.000537809	CD63/APOC1/LGALS3/APOE/ANXA2/TREM2/CALM3/CD36	8	Down
GO:0034367	protein-containing complex remodeling	4/110	32/18903	3.44257e-05	0.000822035	0.000601815	APOC1/PLTP/APOE/PLA2G7	4	Down
GO:0050918	positive chemotaxis	5/110	64/18903	3.5328e-05	0.000835768	0.00061187	GPNMB/LGALS3/MIF/CCL3/CXCL8	5	Down
GO:0032963	collagen metabolic process	6/110	107/18903	3.79729e-05	0.0008901	0.000651646	CTSL/CTSB/VIM/MMP9/MMP12/MMP19	6	Down
GO:0140052	cellular response to oxidised low-density lipoprotein particle stimulus	3/110	12/18903	4.06001e-05	0.000943029	0.000690396	CD68/TREM2/CD36	3	Down
GO:0002573	myeloid leukocyte differentiation	8/110	218/18903	4.11325e-05	0.000946788	0.000693147	ANXA2/TREM2/MMP9/SNX10/MT1G/C1QC/TNFAIP6/CCL3	8	Down
GO:0002495	antigen processing and presentation of peptide antigen via MHC class II	4/110	34/18903	4.40015e-05	0.0009949	0.000728371	CTSD/CTSL/LGMN/TREM2	4	Down
GO:0034383	low-density lipoprotein particle clearance	4/110	34/18903	4.40015e-05	0.0009949	0.000728371	ANXA2/TREM2/LIPA/CD36	4	Down
GO:0071347	cellular response to interleukin-1	6/110	111/18903	4.6689e-05	0.00104641	0.00076608	IL1RN/CCL18/CCL20/CCL2/CCL3/CXCL8	6	Down
GO:0010038	response to metal ion	10/110	360/18903	4.80233e-05	0.00106695	0.00078112	LGMN/MMP9/BNIP3/CALM3/FBP1/MT1X/MT1G/MT1F/MT1E/FABP4	10	Down
GO:0002504	antigen processing and presentation of peptide or polysaccharide antigen via MHC class II	4/110	36/18903	5.53908e-05	0.0012096	0.000885554	CTSD/CTSL/LGMN/TREM2	4	Down
GO:0016486	peptide hormone processing	4/110	36/18903	5.53908e-05	0.0012096	0.000885554	CTSL/PLA2G7/ERO1A/CTSZ	4	Down
GO:0019318	hexose metabolic process	8/110	229/18903	5.82203e-05	0.00125417	0.000918183	FABP5/FUCA1/GAPDH/PKM/HK2/ENO1/PGK1/FBP1	8	Down
GO:0001666	response to hypoxia	9/110	296/18903	5.84134e-05	0.00125417	0.000918183	TREM2/ERO1A/TMBIM6/ANGPTL4/HK2/BNIP3/ENO1/PGK1/ADM	9	Down
GO:0050920	regulation of chemotaxis	8/110	230/18903	6.00302e-05	0.00127814	0.000935734	LGMN/PLA2G7/TREM2/MIF/CCL2/TNFAIP6/CCL3/CXCL8	8	Down
GO:0006734	NADH metabolic process	4/110	37/18903	6.18274e-05	0.00130553	0.000955784	PKM/HK2/ENO1/PGK1	4	Down
GO:0045862	positive regulation of proteolysis	10/110	372/18903	6.31666e-05	0.00132288	0.000968483	CTSD/NUPR1/APOE/ANXA2/LGMN/TREM2/BCAP31/S100A10/ENO1/FN1	10	Down
GO:0071346	cellular response to interferon-gamma	6/110	118/18903	6.5748e-05	0.00135386	0.000991165	VIM/GAPDH/CCL18/CCL20/CCL2/CCL3	6	Down
GO:2001242	regulation of intrinsic apoptotic signaling pathway	7/110	172/18903	6.61962e-05	0.00135386	0.000991165	NUPR1/TREM2/MIF/TMBIM6/BCAP31/MMP9/ENO1	7	Down
GO:0046348	amino sugar catabolic process	3/110	14/18903	6.66068e-05	0.00135386	0.000991165	NPL/ALDH1A1/CHI3L1	3	Down
GO:0071677	positive regulation of mononuclear cell migration	5/110	73/18903	6.67656e-05	0.00135386	0.000991165	LGALS3/LGMN/PLA2G7/CCL20/CCL3	5	Down
GO:0140448	signaling receptor ligand precursor processing	4/110	38/18903	6.87927e-05	0.00138398	0.00101322	CTSL/PLA2G7/ERO1A/CTSZ	4	Down
GO:0002697	regulation of immune effector process	10/110	379/18903	7.37509e-05	0.00146975	0.00107601	LGALS3/ACP5/CD59/TREM2/MIF/TMBIM6/LAMP1/IL4I1/ANXA1/CD36	10	Down
GO:0031623	receptor internalization	6/110	121/18903	7.56128e-05	0.00146975	0.00107601	CD63/ANXA2/CD9/ADM/CD36/CXCL8	6	Down
GO:0050818	regulation of coagulation	5/110	75/18903	7.60139e-05	0.00146975	0.00107601	APOE/ANXA2/CD9/ANXA5/CD36	5	Down
GO:0032373	positive regulation of sterol transport	4/110	39/18903	7.63125e-05	0.00146975	0.00107601	PLTP/APOE/ANXA2/TREM2	4	Down
GO:0032376	positive regulation of cholesterol transport	4/110	39/18903	7.63125e-05	0.00146975	0.00107601	PLTP/APOE/ANXA2/TREM2	4	Down
GO:1901136	carbohydrate derivative catabolic process	7/110	176/18903	7.65073e-05	0.00146975	0.00107601	CTSL/NPL/FUCA1/HEXB/ALDH1A1/MMP12/CHI3L1	7	Down
GO:0002698	negative regulation of immune effector process	6/110	122/18903	7.91512e-05	0.00150919	0.00110488	LGALS3/ACP5/CD59/TMBIM6/IL4I1/ANXA1	6	Down
GO:0036293	response to decreased oxygen levels	9/110	309/18903	8.12105e-05	0.00153698	0.00112523	TREM2/ERO1A/TMBIM6/ANGPTL4/HK2/BNIP3/ENO1/PGK1/ADM	9	Down
GO:0071675	regulation of mononuclear cell migration	6/110	123/18903	8.28204e-05	0.00153782	0.00112584	LGALS3/LGMN/PLA2G7/CCL20/CCL2/CCL3	6	Down
GO:0090280	positive regulation of calcium ion import	3/110	15/18903	8.29059e-05	0.00153782	0.00112584	LGALS3/CCL2/CCL3	3	Down
GO:0032103	positive regulation of response to external stimulus	11/110	464/18903	8.30602e-05	0.00153782	0.00112584	NUPR1/LGALS1/LGMN/PLA2G7/TREM2/MIF/LAMP1/MMP12/FABP4/CCL3/CXCL8	11	Down
GO:0006882	cellular zinc ion homeostasis	4/110	40/18903	8.44132e-05	0.00154054	0.00112784	MT1X/MT1G/MT1F/MT1E	4	Down
GO:0048246	macrophage chemotaxis	4/110	40/18903	8.44132e-05	0.00154054	0.00112784	LGALS3/MIF/CCL2/CCL3	4	Down
GO:0019932	second-messenger-mediated signaling	9/110	314/18903	9.17755e-05	0.00165759	0.00121353	APOE/TREM2/BCAP31/CALM3/CCL20/ADM/CD36/CCL3/CXCL8	9	Down
GO:0046688	response to copper ion	4/110	41/18903	9.31214e-05	0.00165759	0.00121353	MT1X/MT1G/MT1F/MT1E	4	Down
GO:0150077	regulation of neuroinflammatory response	4/110	41/18903	9.31214e-05	0.00165759	0.00121353	NUPR1/TREM2/MMP9/CCL3	4	Down
GO:0050878	regulation of body fluid levels	10/110	390/18903	9.34218e-05	0.00165759	0.00121353	APOE/CD59/ANXA2/CD9/HK2/ANXA5/ADM/STMN1/CD36/FN1	10	Down
GO:0006911	phagocytosis, engulfment	6/110	127/18903	9.8876e-05	0.00174226	0.00127552	TREM2/MSR1/MARCO/CD36/IGHG1/IGLC2	6	Down
GO:0005996	monosaccharide metabolic process	8/110	248/18903	0.000101543	0.00175702	0.00128632	FABP5/FUCA1/GAPDH/PKM/HK2/ENO1/PGK1/FBP1	8	Down
GO:0034375	high-density lipoprotein particle remodeling	3/110	16/18903	0.000101606	0.00175702	0.00128632	APOC1/PLTP/APOE	3	Down
GO:0019320	hexose catabolic process	4/110	42/18903	0.000102464	0.00175702	0.00128632	PKM/HK2/ENO1/PGK1	4	Down
GO:0055069	zinc ion homeostasis	4/110	42/18903	0.000102464	0.00175702	0.00128632	MT1X/MT1G/MT1F/MT1E	4	Down
GO:0045926	negative regulation of growth	8/110	249/18903	0.000104413	0.0017785	0.00130205	SPP1/LGMN/ENO1/FBP1/MT1X/MT1G/MT1F/MT1E	8	Down
GO:0032371	regulation of sterol transport	5/110	81/18903	0.000109765	0.00183754	0.00134527	APOC1/PLTP/APOE/ANXA2/TREM2	5	Down
GO:0032374	regulation of cholesterol transport	5/110	81/18903	0.000109765	0.00183754	0.00134527	APOC1/PLTP/APOE/ANXA2/TREM2	5	Down
GO:0051051	negative regulation of transport	11/110	479/18903	0.000110037	0.00183754	0.00134527	FABP5/APOC1/LGALS3/APOE/ANXA2/TMBIM6/MMP9/CALM3/ANXA1/CD36/GEM	11	Down
GO:0006006	glucose metabolic process	7/110	188/18903	0.000115571	0.00191743	0.00140376	FABP5/GAPDH/PKM/HK2/ENO1/PGK1/FBP1	7	Down
GO:0015849	organic acid transport	9/110	324/18903	0.000116396	0.00191866	0.00140466	FABP5/APOE/FABP3/MIF/PLIN2/ANXA1/CD36/FABP4/FOLR2	9	Down
GO:0060192	negative regulation of lipase activity	3/110	17/18903	0.000122857	0.00200437	0.0014674	APOC1/ANGPTL4/ANXA1	3	Down
GO:1905521	regulation of macrophage migration	4/110	44/18903	0.000123165	0.00200437	0.0014674	TREM2/CD9/MIF/CCL3	4	Down
GO:0071827	plasma lipoprotein particle organization	4/110	45/18903	0.000134578	0.00217624	0.00159323	APOC1/PLTP/APOE/PLA2G7	4	Down
GO:0099024	plasma membrane invagination	6/110	136/18903	0.000144095	0.00231549	0.00169518	TREM2/MSR1/MARCO/CD36/IGHG1/IGLC2	6	Down
GO:0046365	monosaccharide catabolic process	4/110	46/18903	0.000146737	0.00232972	0.00170559	PKM/HK2/ENO1/PGK1	4	Down
GO:0150078	positive regulation of neuroinflammatory response	3/110	18/18903	0.000146804	0.00232972	0.00170559	NUPR1/TREM2/CCL3	3	Down
GO:0019221	cytokine-mediated signaling pathway	11/110	496/18903	0.000149347	0.00234099	0.00171385	TREM2/IL1RN/CCL18/MMP12/CXCL3/CCL20/IFI27/CCL2/CXCL1/CCL3/CXCL8	11	Down
GO:0043410	positive regulation of MAPK cascade	11/110	496/18903	0.000149347	0.00234099	0.00171385	GPNMB/APOE/TREM2/MIF/CCL18/CCL20/CCL2/MARCO/CD36/CHI3L1/CCL3	11	Down
GO:0010466	negative regulation of peptidase activity	8/110	263/18903	0.000152181	0.00237087	0.00173572	CSTB/CTSB/ANXA2/MMP9/GAPDH/APLP2/RARRES1/IFI6	8	Down
GO:0070482	response to oxygen levels	9/110	337/18903	0.000156475	0.00242299	0.00177388	TREM2/ERO1A/TMBIM6/ANGPTL4/HK2/BNIP3/ENO1/PGK1/ADM	9	Down
GO:0034341	response to interferon-gamma	6/110	140/18903	0.000168827	0.00259851	0.00190238	VIM/GAPDH/CCL18/CCL20/CCL2/CCL3	6	Down
GO:0071825	protein-lipid complex subunit organization	4/110	48/18903	0.000173411	0.00262443	0.00192135	APOC1/PLTP/APOE/PLA2G7	4	Down
GO:0010885	regulation of cholesterol storage	3/110	19/18903	0.000173592	0.00262443	0.00192135	TREM2/MSR1/CD36	3	Down
GO:0048245	eosinophil chemotaxis	3/110	19/18903	0.000173592	0.00262443	0.00192135	LGALS3/CCL2/CCL3	3	Down
GO:0010324	membrane invagination	6/110	143/18903	0.000189488	0.00284789	0.00208495	TREM2/MSR1/MARCO/CD36/IGHG1/IGLC2	6	Down
GO:0052548	regulation of endopeptidase activity	10/110	428/18903	0.000199132	0.00297533	0.00217825	CTSD/CSTB/ANXA2/LGMN/BCAP31/MMP9/GAPDH/APLP2/RARRES1/IFI6	10	Down
GO:0045765	regulation of angiogenesis	9/110	349/18903	0.000203127	0.00301738	0.00220903	GPNMB/GLUL/PKM/ANGPTL4/HK2/PGK1/ADM/CHI3L1/CXCL8	9	Down
GO:0045861	negative regulation of proteolysis	9/110	352/18903	0.000216445	0.00319662	0.00234026	CSTB/CTSB/ANXA2/MMP9/CTSZ/GAPDH/APLP2/RARRES1/IFI6	9	Down
GO:0050873	brown fat cell differentiation	4/110	51/18903	0.000219748	0.00322676	0.00236232	FABP3/ERO1A/BNIP3/FABP4	4	Down
GO:1901342	regulation of vasculature development	9/110	355/18903	0.000230481	0.00335381	0.00245534	GPNMB/GLUL/PKM/ANGPTL4/HK2/PGK1/ADM/CHI3L1/CXCL8	9	Down
GO:0032102	negative regulation of response to external stimulus	10/110	436/18903	0.000231025	0.00335381	0.00245534	SPP1/ACP5/APOE/ANXA2/TREM2/CD9/MIF/MMP12/CCL2/TNFAIP6	10	Down
GO:0010878	cholesterol storage	3/110	21/18903	0.000236253	0.00338287	0.00247661	TREM2/MSR1/CD36	3	Down
GO:0006636	unsaturated fatty acid biosynthetic process	4/110	52/18903	0.000237	0.00338287	0.00247661	FABP5/MIF/SCD/ANXA1	4	Down
GO:0010043	response to zinc ion	4/110	52/18903	0.000237	0.00338287	0.00247661	MT1X/MT1G/MT1F/MT1E	4	Down
GO:0045807	positive regulation of endocytosis	5/110	96/18903	0.000244384	0.00346889	0.00253959	CD63/APOE/ANXA2/TREM2/CD36	5	Down
GO:0071456	cellular response to hypoxia	6/110	151/18903	0.000254456	0.00359191	0.00262965	TREM2/ERO1A/TMBIM6/BNIP3/ENO1/PGK1	6	Down
GO:0006874	cellular calcium ion homeostasis	8/110	284/18903	0.00025652	0.00359755	0.00263378	APOE/ERO1A/TMBIM6/BCAP31/BNIP3/CALM3/HEXB/CCL3	8	Down
GO:0042060	wound healing	10/110	442/18903	0.000257672	0.00359755	0.00263378	APOE/CD59/ANXA2/CD9/S100A10/ANXA5/MMP12/ANXA1/CD36/FN1	10	Down
GO:0010883	regulation of lipid storage	4/110	54/18903	0.000274393	0.00378959	0.00277438	TREM2/MSR1/PLIN2/CD36	4	Down
GO:0050819	negative regulation of coagulation	4/110	54/18903	0.000274393	0.00378959	0.00277438	APOE/ANXA2/CD9/ANXA5	4	Down
GO:0050729	positive regulation of inflammatory response	6/110	154/18903	0.000282899	0.00388606	0.002845	NUPR1/LGALS1/PLA2G7/TREM2/FABP4/CCL3	6	Down
GO:0030316	osteoclast differentiation	5/110	100/18903	0.000295523	0.00403777	0.00295607	ANXA2/TREM2/SNX10/TNFAIP6/CCL3	5	Down
GO:0002696	positive regulation of leukocyte activation	10/110	450/18903	0.000297174	0.00403872	0.00295677	LGALS1/TREM2/MIF/LAMP1/IL4I1/ANXA1/CCL2/IGHG1/CCL3/IGLC2	10	Down
GO:0015850	organic hydroxy compound transport	8/110	292/18903	0.000309186	0.00415102	0.00303898	SPP1/APOC1/PLTP/APOE/ANXA2/TREM2/MSR1/CD36	8	Down
GO:0050866	negative regulation of cell activation	7/110	221/18903	0.000311801	0.00415102	0.00303898	GPNMB/LGALS3/APOE/TREM2/CD9/IL4I1/ANXA1	7	Down
GO:0002689	negative regulation of leukocyte chemotaxis	3/110	23/18903	0.000311936	0.00415102	0.00303898	MIF/CCL2/TNFAIP6	3	Down
GO:0072677	eosinophil migration	3/110	23/18903	0.000311936	0.00415102	0.00303898	LGALS3/CCL2/CCL3	3	Down
GO:0036294	cellular response to decreased oxygen levels	6/110	159/18903	0.000335798	0.00444541	0.0032545	TREM2/ERO1A/TMBIM6/BNIP3/ENO1/PGK1	6	Down
GO:2001233	regulation of apoptotic signaling pathway	9/110	374/18903	0.000338094	0.00445274	0.00325987	NUPR1/LGALS3/TREM2/MIF/TMBIM6/BCAP31/MMP9/ENO1/IFI6	9	Down
GO:0007596	blood coagulation	7/110	225/18903	0.000347472	0.00455278	0.00333311	APOE/CD59/ANXA2/CD9/ANXA5/CD36/FN1	7	Down
GO:0051651	maintenance of location in cell	7/110	226/18903	0.000356883	0.00465222	0.00340591	FTL/APOE/ERO1A/HK2/CALM3/HEXB/CCL3	7	Down
GO:0008037	cell recognition	7/110	230/18903	0.00039659	0.00511203	0.00374254	LGALS3/TREM2/CD9/CD36/IGHG1/IGLC2/FOLR2	7	Down
GO:0050817	coagulation	7/110	230/18903	0.00039659	0.00511203	0.00374254	APOE/CD59/ANXA2/CD9/ANXA5/CD36/FN1	7	Down
GO:0050867	positive regulation of cell activation	10/110	467/18903	0.000398158	0.00511203	0.00374254	LGALS1/TREM2/MIF/LAMP1/IL4I1/ANXA1/CCL2/IGHG1/CCL3/IGLC2	10	Down
GO:0007599	hemostasis	7/110	231/18903	0.00040705	0.00520006	0.00380698	APOE/CD59/ANXA2/CD9/ANXA5/CD36/FN1	7	Down
GO:0019882	antigen processing and presentation	5/110	108/18903	0.000421746	0.005361	0.00392481	CTSD/CTSL/CD68/LGMN/TREM2	5	Down
GO:0031349	positive regulation of defense response	8/110	307/18903	0.000431718	0.00546059	0.00399772	NUPR1/LGALS1/PLA2G7/TREM2/LAMP1/MMP12/FABP4/CCL3	8	Down
GO:0046456	icosanoid biosynthetic process	4/110	61/18903	0.000438862	0.00549784	0.00402499	FABP5/MIF/MGST3/ANXA1	4	Down
GO:0071356	cellular response to tumor necrosis factor	7/110	234/18903	0.00043976	0.00549784	0.00402499	CCL18/CCL20/CCL2/CHI3L1/FABP4/CCL3/CXCL8	7	Down
GO:0007162	negative regulation of cell adhesion	8/110	308/18903	0.000441118	0.00549784	0.00402499	GPNMB/LGALS3/CD9/IL1RN/MMP12/IL4I1/ANXA1/ADAMDEC1	8	Down
GO:0010954	positive regulation of protein processing	3/110	26/18903	0.000452173	0.00560826	0.00410583	ANXA2/S100A10/ENO1	3	Down
GO:0042063	gliogenesis	8/110	310/18903	0.000460417	0.00568293	0.0041605	VIM/TREM2/CD9/BNIP3/HEXB/ANXA1/CCL2/CCL3	8	Down
GO:0002274	myeloid leukocyte activation	7/110	237/18903	0.000474538	0.00582906	0.00426748	TREM2/MIF/ANXA1/MT1G/FN1/CCL3/CXCL8	7	Down
GO:0031663	lipopolysaccharide-mediated signaling pathway	4/110	63/18903	0.000496487	0.0060695	0.00444351	MIF/CCL2/CD36/CCL3	4	Down
GO:0006909	phagocytosis	8/110	314/18903	0.000501077	0.00609643	0.00446322	TREM2/MSR1/ANXA1/CCL2/MARCO/CD36/IGHG1/IGLC2	8	Down
GO:0010875	positive regulation of cholesterol efflux	3/110	27/18903	0.000506547	0.00610484	0.00446938	PLTP/APOE/TREM2	3	Down
GO:0010884	positive regulation of lipid storage	3/110	27/18903	0.000506547	0.00610484	0.00446938	MSR1/PLIN2/CD36	3	Down
GO:1903034	regulation of response to wounding	6/110	172/18903	0.000510033	0.006118	0.00447901	SPP1/APOE/ANXA2/CD9/ANXA1/CD36	6	Down
GO:0022411	cellular component disassembly	10/110	483/18903	0.000517919	0.00618357	0.00452702	CAPG/TREM2/MMP9/HK2/BNIP3/PLIN2/MMP12/MMP19/STMN1/C1QC	10	Down
GO:0048002	antigen processing and presentation of peptide antigen	4/110	64/18903	0.000527231	0.00626547	0.00458698	CTSD/CTSL/LGMN/TREM2	4	Down
GO:0019058	viral life cycle	8/110	319/18903	0.000555952	0.00655517	0.00479907	CTSL/CTSB/LGALS1/APOE/LAMP1/IFI27/CCL2/CXCL8	8	Down
GO:0071453	cellular response to oxygen levels	6/110	175/18903	0.000558756	0.00655517	0.00479907	TREM2/ERO1A/TMBIM6/BNIP3/ENO1/PGK1	6	Down
GO:0048247	lymphocyte chemotaxis	4/110	65/18903	0.000559306	0.00655517	0.00479907	CCL18/CCL20/CCL2/CCL3	4	Down
GO:0032801	receptor catabolic process	3/110	28/18903	0.000564938	0.00656098	0.00480332	APOE/ANXA2/LGMN	3	Down
GO:1903319	positive regulation of protein maturation	3/110	28/18903	0.000564938	0.00656098	0.00480332	ANXA2/S100A10/ENO1	3	Down
GO:0046916	cellular transition metal ion homeostasis	5/110	116/18903	0.000584943	0.00673211	0.00492861	FTL/MT1X/MT1G/MT1F/MT1E	5	Down
GO:0051702	biological process involved in interaction with symbiont	5/110	116/18903	0.000584943	0.00673211	0.00492861	APOE/GAPDH/IFI27/FN1/CCL3	5	Down
GO:0051099	positive regulation of binding	6/110	177/18903	0.000593198	0.0067965	0.00497575	APOE/ANXA2/MMP9/S100A10/CALM3/STMN1	6	Down
GO:0070613	regulation of protein processing	4/110	67/18903	0.000627576	0.00713276	0.00522193	ANXA2/CTSZ/S100A10/ENO1	4	Down
GO:1901214	regulation of neuron death	8/110	325/18903	0.00062813	0.00713276	0.00522193	GPNMB/NUPR1/APOE/LGMN/TREM2/CTSZ/CCL2/CCL3	8	Down
GO:0046394	carboxylic acid biosynthetic process	8/110	326/18903	0.000640864	0.00724517	0.00530422	FABP5/APOC1/MIF/MGST3/GLUL/SCD/ALDH1A1/ANXA1	8	Down
GO:0016053	organic acid biosynthetic process	8/110	328/18903	0.00066696	0.00750697	0.00549589	FABP5/APOC1/MIF/MGST3/GLUL/SCD/ALDH1A1/ANXA1	8	Down
GO:0010951	negative regulation of endopeptidase activity	7/110	252/18903	0.00068283	0.00765189	0.00560198	CSTB/ANXA2/MMP9/GAPDH/APLP2/RARRES1/IFI6	7	Down
GO:0046890	regulation of lipid biosynthetic process	6/110	182/18903	0.000686536	0.00765982	0.00560779	FABP5/APOC1/APOE/FABP3/ANXA1/ADM	6	Down
GO:0019886	antigen processing and presentation of exogenous peptide antigen via MHC class II	3/110	30/18903	0.000694241	0.00767872	0.00562162	CTSD/CTSL/LGMN	3	Down
GO:0045940	positive regulation of steroid metabolic process	3/110	30/18903	0.000694241	0.00767872	0.00562162	APOC1/APOE/ADM	3	Down
GO:0034612	response to tumor necrosis factor	7/110	254/18903	0.000715356	0.00787817	0.00576764	CCL18/CCL20/CCL2/CHI3L1/FABP4/CCL3/CXCL8	7	Down
GO:0032640	tumor necrosis factor production	6/110	184/18903	0.000726904	0.00793693	0.00581066	GPNMB/ACP5/TREM2/MIF/CD36/CCL3	6	Down
GO:0032680	regulation of tumor necrosis factor production	6/110	184/18903	0.000726904	0.00793693	0.00581066	GPNMB/ACP5/TREM2/MIF/CD36/CCL3	6	Down
GO:0030193	regulation of blood coagulation	4/110	70/18903	0.000740768	0.00805388	0.00589628	APOE/ANXA2/CD9/CD36	4	Down
GO:0033344	cholesterol efflux	4/110	71/18903	0.000781506	0.00846079	0.00619418	APOC1/PLTP/APOE/TREM2	4	Down
GO:0045766	positive regulation of angiogenesis	6/110	187/18903	0.000790875	0.008461	0.00619433	PKM/ANGPTL4/HK2/ADM/CHI3L1/CXCL8	6	Down
GO:1904018	positive regulation of vasculature development	6/110	187/18903	0.000790875	0.008461	0.00619433	PKM/ANGPTL4/HK2/ADM/CHI3L1/CXCL8	6	Down
GO:0016032	viral process	9/110	421/18903	0.000791459	0.008461	0.00619433	CTSL/CTSB/LGALS1/APOE/LAMP1/IFI27/CCL2/CCL3/CXCL8	9	Down
GO:1900046	regulation of hemostasis	4/110	72/18903	0.000823801	0.00873366	0.00639395	APOE/ANXA2/CD9/CD36	4	Down
GO:1903317	regulation of protein maturation	4/110	72/18903	0.000823801	0.00873366	0.00639395	ANXA2/CTSZ/S100A10/ENO1	4	Down
GO:0071706	tumor necrosis factor superfamily cytokine production	6/110	189/18903	0.000835882	0.00877041	0.00642085	GPNMB/ACP5/TREM2/MIF/CD36/CCL3	6	Down
GO:1903555	regulation of tumor necrosis factor superfamily cytokine production	6/110	189/18903	0.000835882	0.00877041	0.00642085	GPNMB/ACP5/TREM2/MIF/CD36/CCL3	6	Down
GO:0001516	prostaglandin biosynthetic process	3/110	32/18903	0.000840998	0.00877041	0.00642085	FABP5/MIF/ANXA1	3	Down
GO:0046457	prostanoid biosynthetic process	3/110	32/18903	0.000840998	0.00877041	0.00642085	FABP5/MIF/ANXA1	3	Down
GO:0050777	negative regulation of immune response	6/110	190/18903	0.000859114	0.00892291	0.0065325	LGALS3/CD59/TREM2/MMP12/IL4I1/ANXA1	6	Down
GO:0150076	neuroinflammatory response	4/110	73/18903	0.000867688	0.00893928	0.00654449	NUPR1/TREM2/MMP9/CCL3	4	Down
GO:1903578	regulation of ATP metabolic process	4/110	73/18903	0.000867688	0.00893928	0.00654449	NUPR1/TREM2/ENO1/FBP1	4	Down
GO:0090279	regulation of calcium ion import	3/110	33/18903	0.000921198	0.00945245	0.00692018	LGALS3/CCL2/CCL3	3	Down
GO:0019216	regulation of lipid metabolic process	8/110	347/18903	0.00096033	0.00981458	0.00718529	FABP5/APOC1/APOE/FABP3/TREM2/PSAP/ANXA1/ADM	8	Down
GO:0032612	interleukin-1 production	5/110	130/18903	0.000978989	0.00992586	0.00726677	ACP5/TREM2/ANXA1/CD36/CCL3	5	Down
GO:0032652	regulation of interleukin-1 production	5/110	130/18903	0.000978989	0.00992586	0.00726677	ACP5/TREM2/ANXA1/CD36/CCL3	5	Down
GO:0010984	regulation of lipoprotein particle clearance	3/110	34/18903	0.00100609	0.0101603	0.00743839	APOC1/ANXA2/TREM2	3	Down
GO:0006956	complement activation	5/110	132/18903	0.00104826	0.0105445	0.00771965	CD59/TREM2/C1QC/IGHG1/IGLC2	5	Down
GO:0046470	phosphatidylcholine metabolic process	4/110	77/18903	0.00105979	0.0106187	0.00777399	FABP5/APOC1/PLA2G7/FABP3	4	Down
GO:0002437	inflammatory response to antigenic stimulus	4/110	79/18903	0.00116624	0.0116396	0.00852139	CD68/TREM2/IL1RN/IGHG1	4	Down
GO:0022408	negative regulation of cell-cell adhesion	6/110	202/18903	0.0011786	0.0117172	0.00857823	GPNMB/LGALS3/CD9/IL1RN/IL4I1/ANXA1	6	Down
GO:0006026	aminoglycan catabolic process	3/110	36/18903	0.00119035	0.0117882	0.00863017	FUCA1/HEXB/CHI3L1	3	Down
GO:0010565	regulation of cellular ketone metabolic process	5/110	136/18903	0.00119763	0.0118144	0.00864939	FABP5/APOC1/FABP3/ANXA1/ADM	5	Down
GO:0009150	purine ribonucleotide metabolic process	9/110	447/18903	0.00120409	0.0118325	0.0086626	NUPR1/TREM2/GAPDH/PKM/HK2/ENO1/LDHA/PGK1/FBP1	9	Down
GO:1903532	positive regulation of secretion by cell	7/110	278/18903	0.00121014	0.0118464	0.0086728	SPP1/ANXA2/TREM2/MIF/GLUL/LAMP1/S100A10	7	Down
GO:0061041	regulation of wound healing	5/110	137/18903	0.00123731	0.0120661	0.00883367	APOE/ANXA2/CD9/ANXA1/CD36	5	Down
GO:0061844	antimicrobial humoral immune response mediated by antimicrobial peptide	4/110	81/18903	0.00127996	0.0124346	0.00910341	GAPDH/CXCL3/CXCL1/CXCL8	4	Down
GO:0019722	calcium-mediated signaling	6/110	208/18903	0.00136906	0.0132498	0.0097002	TREM2/BCAP31/CALM3/CCL20/CCL3/CXCL8	6	Down
GO:0001765	membrane raft assembly	2/110	10/18903	0.00146472	0.0138094	0.0101099	ANXA2/S100A10	2	Down
GO:0035747	natural killer cell chemotaxis	2/110	10/18903	0.00146472	0.0138094	0.0101099	CCL2/CCL3	2	Down
GO:0070391	response to lipoteichoic acid	2/110	10/18903	0.00146472	0.0138094	0.0101099	TREM2/CD36	2	Down
GO:0071223	cellular response to lipoteichoic acid	2/110	10/18903	0.00146472	0.0138094	0.0101099	TREM2/CD36	2	Down
GO:0150172	regulation of phosphatidylcholine metabolic process	2/110	10/18903	0.00146472	0.0138094	0.0101099	APOC1/FABP3	2	Down
GO:1903980	positive regulation of microglial cell activation	2/110	10/18903	0.00146472	0.0138094	0.0101099	TREM2/CCL3	2	Down
GO:2000425	regulation of apoptotic cell clearance	2/110	10/18903	0.00146472	0.0138094	0.0101099	TREM2/CCL2	2	Down
GO:0051098	regulation of binding	8/110	372/18903	0.00149533	0.0140027	0.0102514	APOE/ANXA2/TMBIM6/MMP9/CTSZ/S100A10/CALM3/STMN1	8	Down
GO:0055076	transition metal ion homeostasis	5/110	143/18903	0.00149617	0.0140027	0.0102514	FTL/MT1X/MT1G/MT1F/MT1E	5	Down
GO:0033028	myeloid cell apoptotic process	3/110	39/18903	0.00150445	0.0140288	0.0102705	CTSL/MIF/ANXA1	3	Down
GO:0050921	positive regulation of chemotaxis	5/110	144/18903	0.00154291	0.0143351	0.0104948	LGMN/PLA2G7/TREM2/CCL3/CXCL8	5	Down
GO:0009259	ribonucleotide metabolic process	9/110	466/18903	0.00160409	0.0148495	0.0108714	NUPR1/TREM2/GAPDH/PKM/HK2/ENO1/LDHA/PGK1/FBP1	9	Down
GO:0002478	antigen processing and presentation of exogenous peptide antigen	3/110	40/18903	0.00161959	0.0148851	0.0108974	CTSD/CTSL/LGMN	3	Down
GO:1990000	amyloid fibril formation	3/110	40/18903	0.00161959	0.0148851	0.0108974	APOE/TREM2/CD36	3	Down
GO:0048145	regulation of fibroblast proliferation	4/110	87/18903	0.0016674	0.0152695	0.0111789	NUPR1/MIF/S100A6/FN1	4	Down
GO:0106106	cold-induced thermogenesis	5/110	147/18903	0.00168959	0.0153626	0.0112471	FABP5/SCD/ALDH1A1/CD36/FABP4	5	Down
GO:0120161	regulation of cold-induced thermogenesis	5/110	147/18903	0.00168959	0.0153626	0.0112471	FABP5/SCD/ALDH1A1/CD36/FABP4	5	Down
GO:0043523	regulation of neuron apoptotic process	6/110	218/18903	0.00173772	0.0156548	0.0114609	NUPR1/APOE/LGMN/TREM2/CCL2/CCL3	6	Down
GO:0046889	positive regulation of lipid biosynthetic process	4/110	88/18903	0.00173906	0.0156548	0.0114609	APOE/FABP3/ANXA1/ADM	4	Down
GO:0006040	amino sugar metabolic process	3/110	41/18903	0.0017401	0.0156548	0.0114609	NPL/ALDH1A1/CHI3L1	3	Down
GO:0006002	fructose 6-phosphate metabolic process	2/110	11/18903	0.00178341	0.0156585	0.0114636	HK2/FBP1	2	Down
GO:0010986	positive regulation of lipoprotein particle clearance	2/110	11/18903	0.00178341	0.0156585	0.0114636	ANXA2/TREM2	2	Down
GO:0034350	regulation of glial cell apoptotic process	2/110	11/18903	0.00178341	0.0156585	0.0114636	TREM2/CCL2	2	Down
GO:0051561	positive regulation of mitochondrial calcium ion concentration	2/110	11/18903	0.00178341	0.0156585	0.0114636	BCAP31/BNIP3	2	Down
GO:0097278	complement-dependent cytotoxicity	2/110	11/18903	0.00178341	0.0156585	0.0114636	CD59/IGHG1	2	Down
GO:0098883	synapse pruning	2/110	11/18903	0.00178341	0.0156585	0.0114636	TREM2/C1QC	2	Down
GO:2000644	regulation of receptor catabolic process	2/110	11/18903	0.00178341	0.0156585	0.0114636	APOE/ANXA2	2	Down
GO:0019693	ribose phosphate metabolic process	9/110	475/18903	0.00182769	0.0159923	0.011708	NUPR1/TREM2/GAPDH/PKM/HK2/ENO1/LDHA/PGK1/FBP1	9	Down
GO:0006163	purine nucleotide metabolic process	9/110	476/18903	0.001854	0.0161189	0.0118007	NUPR1/TREM2/GAPDH/PKM/HK2/ENO1/LDHA/PGK1/FBP1	9	Down
GO:0044282	small molecule catabolic process	8/110	385/18903	0.00185478	0.0161189	0.0118007	APOE/NPL/GLUL/PKM/HK2/ENO1/IL4I1/PGK1	8	Down
GO:0062013	positive regulation of small molecule metabolic process	5/110	152/18903	0.00195646	0.0169449	0.0124055	APOE/TREM2/ENO1/ANXA1/ADM	5	Down
GO:0051047	positive regulation of secretion	7/110	304/18903	0.00201434	0.0173873	0.0127293	SPP1/ANXA2/TREM2/MIF/GLUL/LAMP1/S100A10	7	Down
GO:0008360	regulation of cell shape	5/110	154/18903	0.0020714	0.0177004	0.0129585	HEXB/ANXA1/CCL2/FN1/CCL3	5	Down
GO:0034763	negative regulation of transmembrane transport	5/110	154/18903	0.0020714	0.0177004	0.0129585	FABP5/TMBIM6/MMP9/CALM3/GEM	5	Down
GO:0045834	positive regulation of lipid metabolic process	5/110	154/18903	0.0020714	0.0177004	0.0129585	APOC1/APOE/FABP3/ANXA1/ADM	5	Down
GO:1903977	positive regulation of glial cell migration	2/110	12/18903	0.00213198	0.0181573	0.0132931	TREM2/CCL3	2	Down
GO:1900542	regulation of purine nucleotide metabolic process	4/110	94/18903	0.00221448	0.0187351	0.0137161	NUPR1/TREM2/ENO1/FBP1	4	Down
GO:1903035	negative regulation of response to wounding	4/110	94/18903	0.00221448	0.0187351	0.0137161	SPP1/APOE/ANXA2/CD9	4	Down
GO:1904646	cellular response to amyloid-beta	3/110	45/18903	0.00227762	0.0192057	0.0140605	LGMN/TREM2/CD36	3	Down
GO:0044409	entry into host	5/110	158/18903	0.00231596	0.0194648	0.0142502	CTSL/CTSB/LGALS1/LAMP1/CXCL8	5	Down
GO:0051251	positive regulation of lymphocyte activation	8/110	400/18903	0.00235102	0.0196946	0.0144185	LGALS1/MIF/LAMP1/IL4I1/ANXA1/CCL2/IGHG1/IGLC2	8	Down
GO:0019217	regulation of fatty acid metabolic process	4/110	96/18903	0.00239104	0.0199644	0.014616	FABP5/APOC1/FABP3/ANXA1	4	Down
GO:2001234	negative regulation of apoptotic signaling pathway	6/110	233/18903	0.00242643	0.0201939	0.0147841	LGALS3/MIF/TMBIM6/MMP9/ENO1/IFI6	6	Down
GO:1990845	adaptive thermogenesis	5/110	160/18903	0.00244584	0.0202893	0.0148539	FABP5/SCD/ALDH1A1/CD36/FABP4	5	Down
GO:0002690	positive regulation of leukocyte chemotaxis	4/110	97/18903	0.00248285	0.0204241	0.0149526	LGMN/PLA2G7/CCL3/CXCL8	4	Down
GO:0031392	regulation of prostaglandin biosynthetic process	2/110	13/18903	0.00251005	0.0204241	0.0149526	FABP5/ANXA1	2	Down
GO:0033700	phospholipid efflux	2/110	13/18903	0.00251005	0.0204241	0.0149526	APOC1/APOE	2	Down
GO:0060100	positive regulation of phagocytosis, engulfment	2/110	13/18903	0.00251005	0.0204241	0.0149526	TREM2/CD36	2	Down
GO:1905155	positive regulation of membrane invagination	2/110	13/18903	0.00251005	0.0204241	0.0149526	TREM2/CD36	2	Down
GO:1905907	negative regulation of amyloid fibril formation	2/110	13/18903	0.00251005	0.0204241	0.0149526	APOE/TREM2	2	Down
GO:0120162	positive regulation of cold-induced thermogenesis	4/110	98/18903	0.00257705	0.0208671	0.0152769	FABP5/SCD/CD36/FABP4	4	Down
GO:0036230	granulocyte activation	3/110	47/18903	0.00258083	0.0208671	0.0152769	ANXA1/CCL3/CXCL8	3	Down
GO:0030099	myeloid cell differentiation	8/110	407/18903	0.0026157	0.0210824	0.0154345	ANXA2/TREM2/MMP9/SNX10/MT1G/C1QC/TNFAIP6/CCL3	8	Down
GO:0006140	regulation of nucleotide metabolic process	4/110	99/18903	0.00267368	0.021482	0.015727	NUPR1/TREM2/ENO1/FBP1	4	Down
GO:0007160	cell-matrix adhesion	6/110	238/18903	0.00269636	0.0215963	0.0158107	CD63/OTOA/S100A10/MMP12/CD36/FN1	6	Down
GO:0006633	fatty acid biosynthetic process	5/110	164/18903	0.00272136	0.0217283	0.0159074	FABP5/APOC1/MIF/SCD/ANXA1	5	Down
GO:2001243	negative regulation of intrinsic apoptotic signaling pathway	4/110	101/18903	0.00287435	0.0227246	0.0166368	MIF/TMBIM6/MMP9/ENO1	4	Down
GO:0019884	antigen processing and presentation of exogenous antigen	3/110	49/18903	0.00290784	0.0227246	0.0166368	CTSD/CTSL/LGMN	3	Down
GO:0070509	calcium ion import	3/110	49/18903	0.00290784	0.0227246	0.0166368	LGALS3/CCL2/CCL3	3	Down
GO:2000378	negative regulation of reactive oxygen species metabolic process	3/110	49/18903	0.00290784	0.0227246	0.0166368	ACP5/HK2/BNIP3	3	Down
GO:0042117	monocyte activation	2/110	14/18903	0.00291729	0.0227246	0.0166368	MT1G/FN1	2	Down
GO:0045820	negative regulation of glycolytic process	2/110	14/18903	0.00291729	0.0227246	0.0166368	NUPR1/FBP1	2	Down
GO:1901841	regulation of high voltage-gated calcium channel activity	2/110	14/18903	0.00291729	0.0227246	0.0166368	CALM3/GEM	2	Down
GO:2001171	positive regulation of ATP biosynthetic process	2/110	14/18903	0.00291729	0.0227246	0.0166368	TREM2/ENO1	2	Down
GO:0006692	prostanoid metabolic process	3/110	50/18903	0.00308046	0.0235296	0.0172261	FABP5/MIF/ANXA1	3	Down
GO:0006693	prostaglandin metabolic process	3/110	50/18903	0.00308046	0.0235296	0.0172261	FABP5/MIF/ANXA1	3	Down
GO:0030195	negative regulation of blood coagulation	3/110	50/18903	0.00308046	0.0235296	0.0172261	APOE/ANXA2/CD9	3	Down
GO:0042304	regulation of fatty acid biosynthetic process	3/110	50/18903	0.00308046	0.0235296	0.0172261	FABP5/APOC1/ANXA1	3	Down
GO:0061082	myeloid leukocyte cytokine production	3/110	50/18903	0.00308046	0.0235296	0.0172261	ACP5/MIF/CD36	3	Down
GO:0006910	phagocytosis, recognition	4/110	103/18903	0.0030851	0.0235296	0.0172261	TREM2/CD36/IGHG1/IGLC2	4	Down
GO:0048144	fibroblast proliferation	4/110	103/18903	0.0030851	0.0235296	0.0172261	NUPR1/MIF/S100A6/FN1	4	Down
GO:1900047	negative regulation of hemostasis	3/110	51/18903	0.00325926	0.0247839	0.0181444	APOE/ANXA2/CD9	3	Down
GO:0010959	regulation of metal ion transport	8/110	423/18903	0.00330852	0.0250521	0.0183407	CD63/LGALS3/TREM2/TMBIM6/CALM3/CCL2/GEM/CCL3	8	Down
GO:0010889	regulation of sequestering of triglyceride	2/110	15/18903	0.00335335	0.0250521	0.0183407	TREM2/PLIN2	2	Down
GO:0034384	high-density lipoprotein particle clearance	2/110	15/18903	0.00335335	0.0250521	0.0183407	APOE/TREM2	2	Down
GO:0060099	regulation of phagocytosis, engulfment	2/110	15/18903	0.00335335	0.0250521	0.0183407	TREM2/CD36	2	Down
GO:1905153	regulation of membrane invagination	2/110	15/18903	0.00335335	0.0250521	0.0183407	TREM2/CD36	2	Down
GO:2001279	regulation of unsaturated fatty acid biosynthetic process	2/110	15/18903	0.00335335	0.0250521	0.0183407	FABP5/ANXA1	2	Down
GO:0006958	complement activation, classical pathway	4/110	106/18903	0.00342064	0.0254803	0.0186542	TREM2/C1QC/IGHG1/IGLC2	4	Down
GO:0002762	negative regulation of myeloid leukocyte differentiation	3/110	52/18903	0.0034443	0.0255819	0.0187286	C1QC/TNFAIP6/CCL3	3	Down
GO:0055088	lipid homeostasis	5/110	174/18903	0.00350784	0.0259447	0.0189943	APOE/FABP3/TREM2/ANGPTL4/FABP4	5	Down
GO:0016042	lipid catabolic process	7/110	336/18903	0.00351346	0.0259447	0.0189943	SPP1/APOC1/APOE/PLA2G7/FUCA1/LIPA/HEXB	7	Down
GO:0010874	regulation of cholesterol efflux	3/110	53/18903	0.00363564	0.0266247	0.0194921	PLTP/APOE/TREM2	3	Down
GO:0048146	positive regulation of fibroblast proliferation	3/110	53/18903	0.00363564	0.0266247	0.0194921	MIF/S100A6/FN1	3	Down
GO:0008637	apoptotic mitochondrial changes	4/110	108/18903	0.00365764	0.0266247	0.0194921	MMP9/HK2/BNIP3/IFI6	4	Down
GO:0062014	negative regulation of small molecule metabolic process	4/110	108/18903	0.00365764	0.0266247	0.0194921	NUPR1/APOC1/APOE/FBP1	4	Down
GO:1902106	negative regulation of leukocyte differentiation	4/110	108/18903	0.00365764	0.0266247	0.0194921	ANXA1/C1QC/TNFAIP6/CCL3	4	Down
GO:0061025	membrane fusion	5/110	177/18903	0.00377266	0.0272478	0.0199482	CTSL/ANXA2/CD9/ANXA1/FOLR2	5	Down
GO:1904063	negative regulation of cation transmembrane transport	4/110	109/18903	0.00378022	0.0272478	0.0199482	TMBIM6/MMP9/CALM3/GEM	4	Down
GO:0034349	glial cell apoptotic process	2/110	16/18903	0.00381789	0.0272478	0.0199482	TREM2/CCL2	2	Down
GO:0034374	low-density lipoprotein particle remodeling	2/110	16/18903	0.00381789	0.0272478	0.0199482	APOE/PLA2G7	2	Down
GO:0034638	phosphatidylcholine catabolic process	2/110	16/18903	0.00381789	0.0272478	0.0199482	APOC1/PLA2G7	2	Down
GO:0042159	lipoprotein catabolic process	2/110	16/18903	0.00381789	0.0272478	0.0199482	CTSD/APOE	2	Down
GO:1905906	regulation of amyloid fibril formation	2/110	16/18903	0.00381789	0.0272478	0.0199482	APOE/TREM2	2	Down
GO:0045744	negative regulation of G protein-coupled receptor signaling pathway	3/110	54/18903	0.00383336	0.027282	0.0199733	ADM/STMN1/CXCL8	3	Down
GO:0001659	temperature homeostasis	5/110	178/18903	0.00386403	0.0274239	0.0200772	FABP5/SCD/ALDH1A1/CD36/FABP4	5	Down
GO:0048771	tissue remodeling	5/110	179/18903	0.00395699	0.0280058	0.0205032	GPNMB/SPP1/ACP5/LIPA/SNX10	5	Down
GO:0032611	interleukin-1 beta production	4/110	111/18903	0.00403368	0.0283403	0.020748	ACP5/TREM2/CD36/CCL3	4	Down
GO:0032651	regulation of interleukin-1 beta production	4/110	111/18903	0.00403368	0.0283403	0.020748	ACP5/TREM2/CD36/CCL3	4	Down
GO:0002686	negative regulation of leukocyte migration	3/110	55/18903	0.00403752	0.0283403	0.020748	MIF/CCL2/TNFAIP6	3	Down
GO:0006816	calcium ion transport	8/110	440/18903	0.00419323	0.0292724	0.0214305	LGALS3/ANXA2/ERO1A/TMBIM6/CALM3/CCL2/GEM/CCL3	8	Down
GO:0045936	negative regulation of phosphate metabolic process	8/110	440/18903	0.00419323	0.0292724	0.0214305	NUPR1/APOC1/LGALS3/APOE/CALM3/DYNLL1/FBP1/FABP4	8	Down
GO:0001836	release of cytochrome c from mitochondria	3/110	56/18903	0.00424818	0.0292912	0.0214442	MMP9/BNIP3/IFI6	3	Down
GO:0045806	negative regulation of endocytosis	3/110	56/18903	0.00424818	0.0292912	0.0214442	APOC1/LGALS3/ANXA2	3	Down
GO:1903170	negative regulation of calcium ion transmembrane transport	3/110	56/18903	0.00424818	0.0292912	0.0214442	TMBIM6/CALM3/GEM	3	Down
GO:0010563	negative regulation of phosphorus metabolic process	8/110	441/18903	0.00425045	0.0292912	0.0214442	NUPR1/APOC1/LGALS3/APOE/CALM3/DYNLL1/FBP1/FABP4	8	Down
GO:0019377	glycolipid catabolic process	2/110	17/18903	0.00431056	0.0292912	0.0214442	FUCA1/HEXB	2	Down
GO:0035627	ceramide transport	2/110	17/18903	0.00431056	0.0292912	0.0214442	PLTP/PSAP	2	Down
GO:0036005	response to macrophage colony-stimulating factor	2/110	17/18903	0.00431056	0.0292912	0.0214442	SPP1/TREM2	2	Down
GO:0044539	long-chain fatty acid import into cell	2/110	17/18903	0.00431056	0.0292912	0.0214442	FABP3/CD36	2	Down
GO:1900037	regulation of cellular response to hypoxia	2/110	17/18903	0.00431056	0.0292912	0.0214442	TMBIM6/ENO1	2	Down
GO:1903729	regulation of plasma membrane organization	2/110	17/18903	0.00431056	0.0292912	0.0214442	ANXA2/S100A10	2	Down
GO:0044000	movement in host	5/110	183/18903	0.00434486	0.029446	0.0215575	CTSL/CTSB/LGALS1/LAMP1/CXCL8	5	Down
GO:1903707	negative regulation of hemopoiesis	4/110	114/18903	0.00443505	0.0299777	0.0219468	ANXA1/C1QC/TNFAIP6/CCL3	4	Down
GO:0033559	unsaturated fatty acid metabolic process	4/110	115/18903	0.00457461	0.0306775	0.0224591	FABP5/MIF/SCD/ANXA1	4	Down
GO:0034766	negative regulation of ion transmembrane transport	4/110	115/18903	0.00457461	0.0306775	0.0224591	TMBIM6/MMP9/CALM3/GEM	4	Down
GO:1990748	cellular detoxification	4/110	115/18903	0.00457461	0.0306775	0.0224591	APOE/MGST3/ALDH1A1/CD36	4	Down
GO:0051924	regulation of calcium ion transport	6/110	268/18903	0.00481554	0.0321439	0.0235327	LGALS3/TMBIM6/CALM3/CCL2/GEM/CCL3	6	Down
GO:0030730	sequestering of triglyceride	2/110	18/18903	0.00483103	0.0321439	0.0235327	TREM2/PLIN2	2	Down
GO:0097067	cellular response to thyroid hormone stimulus	2/110	18/18903	0.00483103	0.0321439	0.0235327	CTSL/CTSB	2	Down
GO:0071887	leukocyte apoptotic process	4/110	117/18903	0.00486255	0.0322696	0.0236247	CTSL/LGALS3/MIF/ANXA1	4	Down
GO:0002455	humoral immune response mediated by circulating immunoglobulin	4/110	119/18903	0.00516242	0.034171	0.0250167	TREM2/C1QC/IGHG1/IGLC2	4	Down
GO:0002831	regulation of response to biotic stimulus	7/110	361/18903	0.00518425	0.0342268	0.0250576	APOE/TREM2/MIF/LAMP1/MMP12/IL4I1/CD36	7	Down
GO:0002367	cytokine production involved in immune response	4/110	120/18903	0.00531691	0.0350121	0.0256325	ACP5/MIF/SLAMF9/CD36	4	Down
GO:0010544	negative regulation of platelet activation	2/110	19/18903	0.00537896	0.035149	0.0257327	APOE/CD9	2	Down
GO:0010744	positive regulation of macrophage derived foam cell differentiation	2/110	19/18903	0.00537896	0.035149	0.0257327	MSR1/CD36	2	Down
GO:0140354	lipid import into cell	2/110	19/18903	0.00537896	0.035149	0.0257327	FABP3/CD36	2	Down
GO:0043112	receptor metabolic process	3/110	61/18903	0.00540107	0.0352034	0.0257726	APOE/ANXA2/LGMN	3	Down
GO:0002761	regulation of myeloid leukocyte differentiation	4/110	122/18903	0.0056351	0.0365588	0.0267649	TREM2/C1QC/TNFAIP6/CCL3	4	Down
GO:0022617	extracellular matrix disassembly	3/110	62/18903	0.00565195	0.0365588	0.0267649	MMP9/MMP12/MMP19	3	Down
GO:0043030	regulation of macrophage activation	3/110	62/18903	0.00565195	0.0365588	0.0267649	TREM2/MIF/CCL3	3	Down
GO:0002443	leukocyte mediated immunity	8/110	463/18903	0.00566903	0.0365767	0.0267779	TREM2/SLAMF9/LAMP1/IL4I1/C1QC/IGHG1/CCL3/IGLC2	8	Down
GO:0097237	cellular response to toxic substance	4/110	123/18903	0.00579887	0.037177	0.0272174	APOE/MGST3/ALDH1A1/CD36	4	Down
GO:0045453	bone resorption	3/110	63/18903	0.00590972	0.037177	0.0272174	SPP1/ACP5/SNX10	3	Down
GO:2001258	negative regulation of cation channel activity	3/110	63/18903	0.00590972	0.037177	0.0272174	MMP9/CALM3/GEM	3	Down
GO:2001257	regulation of cation channel activity	5/110	197/18903	0.00591674	0.037177	0.0272174	TREM2/MMP9/CALM3/CCL2/GEM	5	Down
GO:0002577	regulation of antigen processing and presentation	2/110	20/18903	0.00595403	0.037177	0.0272174	CD68/TREM2	2	Down
GO:0035795	negative regulation of mitochondrial membrane permeability	2/110	20/18903	0.00595403	0.037177	0.0272174	HK2/BNIP3	2	Down
GO:0042953	lipoprotein transport	2/110	20/18903	0.00595403	0.037177	0.0272174	MSR1/CD36	2	Down
GO:0051004	regulation of lipoprotein lipase activity	2/110	20/18903	0.00595403	0.037177	0.0272174	APOC1/ANGPTL4	2	Down
GO:1900221	regulation of amyloid-beta clearance	2/110	20/18903	0.00595403	0.037177	0.0272174	APOE/TREM2	2	Down
GO:1900225	regulation of NLRP3 inflammasome complex assembly	2/110	20/18903	0.00595403	0.037177	0.0272174	TREM2/CD36	2	Down
GO:1903579	negative regulation of ATP metabolic process	2/110	20/18903	0.00595403	0.037177	0.0272174	NUPR1/FBP1	2	Down
GO:1903975	regulation of glial cell migration	2/110	20/18903	0.00595403	0.037177	0.0272174	TREM2/CCL3	2	Down
GO:1903978	regulation of microglial cell activation	2/110	20/18903	0.00595403	0.037177	0.0272174	TREM2/CCL3	2	Down
GO:0072676	lymphocyte migration	4/110	124/18903	0.00596578	0.037177	0.0272174	CCL18/CCL20/CCL2/CCL3	4	Down
GO:0019730	antimicrobial humoral response	4/110	125/18903	0.00613586	0.0381439	0.0279253	GAPDH/CXCL3/CXCL1/CXCL8	4	Down
GO:0043393	regulation of protein binding	5/110	200/18903	0.00629957	0.0390311	0.0285749	APOE/ANXA2/TMBIM6/MMP9/CTSZ	5	Down
GO:0006690	icosanoid metabolic process	4/110	126/18903	0.00630914	0.0390311	0.0285749	FABP5/MIF/MGST3/ANXA1	4	Down
GO:0031667	response to nutrient levels	8/110	474/18903	0.00650168	0.0400725	0.0293373	SPP1/CD68/APOE/GLUL/BNIP3/PLIN2/ADM/FOLR2	8	Down
GO:0031338	regulation of vesicle fusion	2/110	21/18903	0.0065559	0.0400725	0.0293373	ANXA2/ANXA1	2	Down
GO:0044872	lipoprotein localization	2/110	21/18903	0.0065559	0.0400725	0.0293373	MSR1/CD36	2	Down
GO:0090026	positive regulation of monocyte chemotaxis	2/110	21/18903	0.0065559	0.0400725	0.0293373	LGMN/PLA2G7	2	Down
GO:0097062	dendritic spine maintenance	2/110	21/18903	0.0065559	0.0400725	0.0293373	APOE/TREM2	2	Down
GO:0050868	negative regulation of T cell activation	4/110	128/18903	0.00666541	0.0406447	0.0297561	GPNMB/LGALS3/IL4I1/ANXA1	4	Down
GO:0051701	biological process involved in interaction with host	5/110	203/18903	0.00669951	0.0407554	0.0298372	CTSL/CTSB/LGALS1/LAMP1/CXCL8	5	Down
GO:0000302	response to reactive oxygen species	5/110	204/18903	0.00683669	0.0414639	0.0303559	APOE/MMP9/BNIP3/ANXA1/CD36	5	Down
GO:0051928	positive regulation of calcium ion transport	4/110	129/18903	0.00684844	0.0414639	0.0303559	LGALS3/CALM3/CCL2/CCL3	4	Down
GO:0043270	positive regulation of ion transport	6/110	289/18903	0.00689753	0.0416624	0.0305012	LGALS3/TREM2/MIF/CALM3/CCL2/CCL3	6	Down
GO:0007204	positive regulation of cytosolic calcium ion concentration	5/110	205/18903	0.00697583	0.042036	0.0307747	TMBIM6/BCAP31/ADM/CD36/CD52	5	Down
GO:0042742	defense response to bacterium	7/110	382/18903	0.00700003	0.0420825	0.0308088	ACP5/TREM2/RNASE1/CCL20/CD36/IGHG1/IGLC2	7	Down
GO:0007342	fusion of sperm to egg plasma membrane involved in single fertilization	2/110	22/18903	0.00718425	0.0422944	0.0309639	CD9/FOLR2	2	Down
GO:0010988	regulation of low-density lipoprotein particle clearance	2/110	22/18903	0.00718425	0.0422944	0.0309639	ANXA2/TREM2	2	Down
GO:0030449	regulation of complement activation	2/110	22/18903	0.00718425	0.0422944	0.0309639	CD59/TREM2	2	Down
GO:0030728	ovulation	2/110	22/18903	0.00718425	0.0422944	0.0309639	MMP19/TNFAIP6	2	Down
GO:0032288	myelin assembly	2/110	22/18903	0.00718425	0.0422944	0.0309639	CD9/PMP22	2	Down
GO:0035584	calcium-mediated signaling using intracellular calcium source	2/110	22/18903	0.00718425	0.0422944	0.0309639	BCAP31/CCL20	2	Down
GO:0044546	NLRP3 inflammasome complex assembly	2/110	22/18903	0.00718425	0.0422944	0.0309639	TREM2/CD36	2	Down
GO:0051000	positive regulation of nitric-oxide synthase activity	2/110	22/18903	0.00718425	0.0422944	0.0309639	APOE/CALM3	2	Down
GO:0071404	cellular response to low-density lipoprotein particle stimulus	2/110	22/18903	0.00718425	0.0422944	0.0309639	CD9/CD36	2	Down
GO:0045670	regulation of osteoclast differentiation	3/110	68/18903	0.00730361	0.0428982	0.031406	TREM2/TNFAIP6/CCL3	3	Down
GO:0002366	leukocyte activation involved in immune response	6/110	293/18903	0.00735821	0.0431198	0.0315682	LGALS1/LGALS3/TREM2/LAMP1/ANXA1/CCL3	6	Down
GO:0001819	positive regulation of cytokine production	8/110	486/18903	0.00751282	0.0439251	0.0321577	TREM2/MIF/GAPDH/MMP12/ANXA1/CD36/CHI3L1/CCL3	8	Down
GO:0050922	negative regulation of chemotaxis	3/110	69/18903	0.00760371	0.0442539	0.0323985	MIF/CCL2/TNFAIP6	3	Down
GO:2000401	regulation of lymphocyte migration	3/110	69/18903	0.00760371	0.0442539	0.0323985	CCL20/CCL2/CCL3	3	Down
GO:0042886	amide transport	6/110	296/18903	0.00771805	0.044817	0.0328107	PLTP/IL1RN/GLUL/PSAP/ANXA1/FOLR2	6	Down
GO:0006022	aminoglycan metabolic process	4/110	134/18903	0.00781359	0.044817	0.0328107	FUCA1/HEXB/TNFAIP6/CHI3L1	4	Down
GO:0150146	cell junction disassembly	2/110	23/18903	0.00783875	0.044817	0.0328107	TREM2/C1QC	2	Down
GO:1900120	regulation of receptor binding	2/110	23/18903	0.00783875	0.044817	0.0328107	ANXA2/MMP9	2	Down
GO:1900543	negative regulation of purine nucleotide metabolic process	2/110	23/18903	0.00783875	0.044817	0.0328107	NUPR1/FBP1	2	Down
GO:1905709	negative regulation of membrane permeability	2/110	23/18903	0.00783875	0.044817	0.0328107	HK2/BNIP3	2	Down
GO:2001169	regulation of ATP biosynthetic process	2/110	23/18903	0.00783875	0.044817	0.0328107	TREM2/ENO1	2	Down
GO:0002263	cell activation involved in immune response	6/110	297/18903	0.00784078	0.044817	0.0328107	LGALS1/LGALS3/TREM2/LAMP1/ANXA1/CCL3	6	Down
GO:0022407	regulation of cell-cell adhesion	8/110	490/18903	0.00787497	0.0449119	0.0328802	GPNMB/LGALS1/LGALS3/CD9/IL1RN/IL4I1/ANXA1/CCL2	8	Down
GO:0017157	regulation of exocytosis	5/110	213/18903	0.00816112	0.0464402	0.0339991	ANXA2/LAMP1/S100A10/CALM3/ANXA1	5	Down
GO:0009988	cell-cell recognition	3/110	71/18903	0.00822554	0.046623	0.0341329	LGALS3/CD9/FOLR2	3	Down
GO:1904062	regulation of cation transmembrane transport	7/110	394/18903	0.00822974	0.046623	0.0341329	CD63/TREM2/TMBIM6/MMP9/CALM3/CCL2/GEM	7	Down
GO:0006925	inflammatory cell apoptotic process	2/110	24/18903	0.0085191	0.0479434	0.0350995	CTSL/ANXA1	2	Down
GO:0140632	inflammasome complex assembly	2/110	24/18903	0.0085191	0.0479434	0.0350995	TREM2/CD36	2	Down
GO:1901386	negative regulation of voltage-gated calcium channel activity	2/110	24/18903	0.0085191	0.0479434	0.0350995	CALM3/GEM	2	Down
GO:0072678	T cell migration	3/110	73/18903	0.00887648	0.0498449	0.0364916	CCL20/CCL2/CCL3	3	Down
GO:0006631	fatty acid metabolic process	7/110	400/18903	0.00890126	0.0498744	0.0365132	FABP5/APOC1/FABP3/MIF/SCD/ANXA1/CD36	7	Down
GO:0042180	cellular ketone metabolic process	5/110	218/18903	0.00896918	0.0499265	0.0365514	FABP5/APOC1/FABP3/ANXA1/ADM	5	Down
GO:0044706	multi-multicellular organism process	5/110	218/18903	0.00896918	0.0499265	0.0365514	SPP1/CTSB/MMP9/HEXB/ADM	5	Down
GO:0072330	monocarboxylic acid biosynthetic process	5/110	218/18903	0.00896918	0.0499265	0.0365514	FABP5/APOC1/MIF/SCD/ANXA1	5	Down
Mac: macrophages;
TAMs: tumor-associated macrophages .
(g) Metescape results of MYH11+ Fibroblasts.
GroupID	Category	Term	Description	LogP	Log(q-value)	Genes	Symbols	InTerm_InList
1_Summary	Reactome Gene Sets	R-HSA-445355	Smooth Muscle Contraction	-9.17801	-4.9139	59,800,4629,7169,10398,2669,6876,5350,1410,1466,11034,51673	ACTA2,CALD1,MYH11,TPM2,MYL9,GEM,TAGLN,PLN,CRYAB,CSRP2,DSTN,TPPP3	12/-
1_Member	Reactome Gene Sets	R-HSA-445355	Smooth Muscle Contraction	-9.17801	-4.9139	59,800,4629,7169,10398	ACTA2,CALD1,MYH11,TPM2,MYL9	5/45
1_Member	Hallmark Gene Sets	M5930	HALLMARK EPITHELIAL MESENCHYMAL TRANSITION	-7.49369	-3.7679	59,800,2669,6876,7169,10398	ACTA2,CALD1,GEM,TAGLN,TPM2,MYL9	6/200
1_Member	Reactome Gene Sets	R-HSA-397014	Muscle contraction	-7.42995	-3.7679	59,800,4629,5350,7169,10398	ACTA2,CALD1,MYH11,PLN,TPM2,MYL9	6/205
1_Member	GO Biological Processes	GO:0003012	muscle system process	-6.55837	-2.99323	59,800,1410,4629,5350,7169	ACTA2,CALD1,CRYAB,MYH11,PLN,TPM2	6/288
1_Member	GO Biological Processes	GO:0097435	supramolecular fiber organization	-6.00269	-2.51673	800,1466,4629,7169,10398,11034,51673	CALD1,CSRP2,MYH11,TPM2,MYL9,DSTN,TPPP3	7/581
1_Member	GO Biological Processes	GO:0006936	muscle contraction	-5.60766	-2.18865	59,800,1410,4629,7169	ACTA2,CALD1,CRYAB,MYH11,TPM2	5/230
1_Member	KEGG Pathway	hsa04270	Vascular smooth muscle contraction	-5.09871	-1.91378	59,800,4629,10398	ACTA2,CALD1,MYH11,MYL9	4/134
1_Member	GO Biological Processes	GO:0030036	actin cytoskeleton organization	-4.99051	-1.84034	800,1466,4629,7169,10398,11034	CALD1,CSRP2,MYH11,TPM2,MYL9,DSTN	6/538
1_Member	GO Biological Processes	GO:0030029	actin filament-based process	-4.73088	-1.64286	800,1466,4629,7169,10398,11034	CALD1,CSRP2,MYH11,TPM2,MYL9,DSTN	6/598
1_Member	KEGG Pathway	hsa04814	Motor proteins	-4.47578	-1.45182	59,4629,7169,10398	ACTA2,MYH11,TPM2,MYL9	4/193
1_Member	GO Biological Processes	GO:0007015	actin filament organization	-2.64431	0	800,7169,11034	CALD1,TPM2,DSTN	3/275
2_Summary	Hallmark Gene Sets	M5909	HALLMARK MYOGENESIS	-7.49369	-3.7679	1410,4629,6649,6876,7169,11156	CRYAB,MYH11,SOD3,TAGLN,TPM2,PTP4A3	6/-
2_Member	Hallmark Gene Sets	M5909	HALLMARK MYOGENESIS	-7.49369	-3.7679	1410,4629,6649,6876,7169,11156	CRYAB,MYH11,SOD3,TAGLN,TPM2,PTP4A3	6/200
3_Summary	GO Biological Processes	GO:0045926	negative regulation of growth	-5.45638	-2.09537	1410,2487,3488,4489,4499,1396	CRYAB,FRZB,IGFBP5,MT1A,MT1M,CRIP1	6/-
3_Member	GO Biological Processes	GO:0045926	negative regulation of growth	-5.45638	-2.09537	1410,2487,3488,4489,4499	CRYAB,FRZB,IGFBP5,MT1A,MT1M	5/247
3_Member	GO Biological Processes	GO:0040008	regulation of growth	-3.56754	-0.665163	1410,2487,3488,4489,4499	CRYAB,FRZB,IGFBP5,MT1A,MT1M	5/616
3_Member	GO Biological Processes	GO:0001558	regulation of cell growth	-2.13973	0	1410,2487,3488	CRYAB,FRZB,IGFBP5	3/417
3_Member	GO Biological Processes	GO:0048732	gland development	-2.1312	0	1396,2487,3488	CRIP1,FRZB,IGFBP5	3/420
4_Summary	GO Biological Processes	GO:0010927	cellular component assembly involved in morphogenesis	-5.34721	-2.03734	1466,4629,5350,10398,1410,3488,6876	CSRP2,MYH11,PLN,MYL9,CRYAB,IGFBP5,TAGLN	7/-
4_Member	GO Biological Processes	GO:0010927	cellular component assembly involved in morphogenesis	-5.34721	-2.03734	1466,4629,5350,10398	CSRP2,MYH11,PLN,MYL9	4/116
4_Member	GO Biological Processes	GO:0061061	muscle structure development	-5.10316	-1.91378	1410,1466,3488,4629,6876,10398	CRYAB,CSRP2,IGFBP5,MYH11,TAGLN,MYL9	6/514
4_Member	GO Biological Processes	GO:0030239	myofibril assembly	-4.50082	-1.45182	1466,4629,10398	CSRP2,MYH11,MYL9	3/64
4_Member	GO Biological Processes	GO:0055002	striated muscle cell development	-4.46066	-1.45182	1466,4629,10398	CSRP2,MYH11,MYL9	3/66
4_Member	GO Biological Processes	GO:0051146	striated muscle cell differentiation	-4.27754	-1.29219	1466,3488,4629,10398	CSRP2,IGFBP5,MYH11,MYL9	4/217
4_Member	GO Biological Processes	GO:0042692	muscle cell differentiation	-3.83823	-0.896336	1466,3488,4629,10398	CSRP2,IGFBP5,MYH11,MYL9	4/282
4_Member	GO Biological Processes	GO:0031032	actomyosin structure organization	-3.72019	-0.798501	1466,4629,10398	CSRP2,MYH11,MYL9	3/117
4_Member	GO Biological Processes	GO:0055001	muscle cell development	-3.26717	-0.418031	1466,4629,10398	CSRP2,MYH11,MYL9	3/167
4_Member	GO Biological Processes	GO:0090257	regulation of muscle system process	-2.77696	-0.0313677	3488,5350,10398	IGFBP5,PLN,MYL9	3/247
4_Member	GO Biological Processes	GO:0032989	cellular component morphogenesis	-2.57666	0	1466,4629,5350,10398	CSRP2,MYH11,PLN,MYL9	4/614
4_Member	GO Biological Processes	GO:0140694	non-membrane-bounded organelle assembly	-2.39578	0	1466,4629,10398	CSRP2,MYH11,MYL9	3/337
4_Member	GO Biological Processes	GO:0060537	muscle tissue development	-2.38147	0	1466,4629,5350	CSRP2,MYH11,PLN	3/341
5_Summary	GO Biological Processes	GO:0046688	response to copper ion	-5.22262	-1.95851	4489,4499,6649,1396,1410,5350	MT1A,MT1M,SOD3,CRIP1,CRYAB,PLN	6/-
5_Member	GO Biological Processes	GO:0046688	response to copper ion	-5.22262	-1.95851	4489,4499,6649	MT1A,MT1M,SOD3	3/37
5_Member	GO Biological Processes	GO:0010043	response to zinc ion	-4.79837	-1.68039	1396,4489,4499	CRIP1,MT1A,MT1M	3/51
5_Member	GO Biological Processes	GO:0010035	response to inorganic substance	-3.90129	-0.93821	1396,1410,4489,4499,6649	CRIP1,CRYAB,MT1A,MT1M,SOD3	5/522
5_Member	GO Biological Processes	GO:0098754	detoxification	-3.52785	-0.643955	4489,4499,6649	MT1A,MT1M,SOD3	3/136
5_Member	GO Biological Processes	GO:0010038	response to metal ion	-3.43892	-0.572752	1396,4489,4499,6649	CRIP1,MT1A,MT1M,SOD3	4/359
5_Member	GO Biological Processes	GO:0009636	response to toxic substance	-2.8335	-0.0745438	4489,4499,6649	MT1A,MT1M,SOD3	3/236
5_Member	GO Biological Processes	GO:0030003	intracellular monoatomic cation homeostasis	-2.1312	0	4489,4499,5350	MT1A,MT1M,PLN	3/420
5_Member	GO Biological Processes	GO:0098771	inorganic ion homeostasis	-2.10877	0	4489,4499,5350	MT1A,MT1M,PLN	3/428
5_Member	GO Biological Processes	GO:0006873	intracellular monoatomic ion homeostasis	-2.106	0	4489,4499,5350	MT1A,MT1M,PLN	3/429
6_Summary	GO Biological Processes	GO:0008015	blood circulation	-3.23782	-0.405075	59,5350,6649,11156,11034	ACTA2,PLN,SOD3,PTP4A3,DSTN	5/-
6_Member	GO Biological Processes	GO:0008015	blood circulation	-3.23782	-0.405075	59,5350,6649,11156	ACTA2,PLN,SOD3,PTP4A3	4/406
6_Member	GO Biological Processes	GO:0003013	circulatory system process	-2.90818	-0.121192	59,5350,6649,11156	ACTA2,PLN,SOD3,PTP4A3	4/498
6_Member	GO Biological Processes	GO:0003018	vascular process in circulatory system	-2.67149	0	59,6649,11156	ACTA2,SOD3,PTP4A3	3/269
6_Member	GO Biological Processes	GO:0032970	regulation of actin filament-based process	-2.25399	0	59,5350,11034	ACTA2,PLN,DSTN	3/379
7_Summary	Canonical Pathways	M3008	NABA ECM GLYCOPROTEINS	-3.06547	-0.248514	3488,4240,83716	IGFBP5,MFGE8,CRISPLD2	3/-
7_Member	Canonical Pathways	M3008	NABA ECM GLYCOPROTEINS	-3.06547	-0.248514	3488,4240,83716	IGFBP5,MFGE8,CRISPLD2	3/196
7_Member	Canonical Pathways	M5884	NABA CORE MATRISOME	-2.64431	0	3488,4240,83716	IGFBP5,MFGE8,CRISPLD2	3/275
8_Summary	KEGG Pathway	hsa05415	Diabetic cardiomyopathy	-3.02146	-0.219753	5350,56901,84701	PLN,NDUFA4L2,COX4I2	3/-
8_Member	KEGG Pathway	hsa05415	Diabetic cardiomyopathy	-3.02146	-0.219753	5350,56901,84701	PLN,NDUFA4L2,COX4I2	3/203
9_Summary	GO Biological Processes	GO:0061448	connective tissue development	-2.8764	-0.103655	59,1396,389125	ACTA2,CRIP1,MUSTN1	3/-
9_Member	GO Biological Processes	GO:0061448	connective tissue development	-2.8764	-0.103655	59,1396,389125	ACTA2,CRIP1,MUSTN1	3/228
(h) Metescape results of SERPINF1+ Fibroblasts.
GroupID	Category	Term	Description	LogP	Log(q-value)	Genes	Symbols	InTerm_InList
1_Summary	Hallmark Gene Sets	M5930	HALLMARK EPITHELIAL MESENCHYMAL TRANSITION	-59.3817	-55.1176	59,633,800,1277,1278,1281,1289,1290,1292,1293,1462,1490,1634,2192,2335,2669,3491,3956,4060,4256,4638,5054,5118,5159,6387,6876,7045,7058,7070,7076,7168,7169,10398,10631,11167,115908	ACTA2,BGN,CALD1,COL1A1,COL1A2,COL3A1,COL5A1,COL5A2,COL6A2,COL6A3,VCAN,CCN2,DCN,FBLN1,FN1,GEM,CCN1,LGALS1,LUM,MGP,MYLK,SERPINE1,PCOLCE,PDGFRB,CXCL12,TAGLN,TGFBI,THBS2,THY1,TIMP1,TPM1,TPM2,MYL9,POSTN,FSTL1,CTHRC1	36/-
1_Member	Hallmark Gene Sets	M5930	HALLMARK EPITHELIAL MESENCHYMAL TRANSITION	-59.3817	-55.1176	59,633,800,1277,1278,1281,1289,1290,1292,1293,1462,1490,1634,2192,2335,2669,3491,3956,4060,4256,4638,5054,5118,5159,6387,6876,7045,7058,7070,7076,7168,7169,10398,10631,11167,115908	ACTA2,BGN,CALD1,COL1A1,COL1A2,COL3A1,COL5A1,COL5A2,COL6A2,COL6A3,VCAN,CCN2,DCN,FBLN1,FN1,GEM,CCN1,LGALS1,LUM,MGP,MYLK,SERPINE1,PCOLCE,PDGFRB,CXCL12,TAGLN,TGFBI,THBS2,THY1,TIMP1,TPM1,TPM2,MYL9,POSTN,FSTL1,CTHRC1	36/200
2_Summary	Canonical Pathways	M5884	NABA CORE MATRISOME	-43.8557	-39.8927	165,633,1277,1278,1281,1289,1290,1291,1292,1293,1462,1490,1634,2192,2202,2243,2266,2335,3491,4060,4239,4240,4256,5118,7045,7058,10417,10631,11117,54829,115908	AEBP1,BGN,COL1A1,COL1A2,COL3A1,COL5A1,COL5A2,COL6A1,COL6A2,COL6A3,VCAN,CCN2,DCN,FBLN1,EFEMP1,FGA,FGG,FN1,CCN1,LUM,MFAP4,MFGE8,MGP,PCOLCE,TGFBI,THBS2,SPON2,POSTN,EMILIN1,ASPN,CTHRC1	31/-
2_Member	Canonical Pathways	M5884	NABA CORE MATRISOME	-43.8557	-39.8927	165,633,1277,1278,1281,1289,1290,1291,1292,1293,1462,1490,1634,2192,2202,2243,2266,2335,3491,4060,4239,4240,4256,5118,7045,7058,10417,10631,11117,54829,115908	AEBP1,BGN,COL1A1,COL1A2,COL3A1,COL5A1,COL5A2,COL6A1,COL6A2,COL6A3,VCAN,CCN2,DCN,FBLN1,EFEMP1,FGA,FGG,FN1,CCN1,LUM,MFAP4,MFGE8,MGP,PCOLCE,TGFBI,THBS2,SPON2,POSTN,EMILIN1,ASPN,CTHRC1	31/275
2_Member	Canonical Pathways	M3008	NABA ECM GLYCOPROTEINS	-23.2674	-19.7023	165,1490,2192,2202,2243,2266,2335,3491,4239,4240,4256,5118,7045,7058,10417,10631,11117,115908	AEBP1,CCN2,FBLN1,EFEMP1,FGA,FGG,FN1,CCN1,MFAP4,MFGE8,MGP,PCOLCE,TGFBI,THBS2,SPON2,POSTN,EMILIN1,CTHRC1	18/196
3_Summary	Reactome Gene Sets	R-HSA-1474244	Extracellular matrix organization	-29.7945	-26.0075	633,1277,1278,1281,1289,1290,1291,1292,1293,1462,1634,2192,2202,2243,2266,2335,4060,4239,4320,5054,5118,7076,11117,54829,7045,7058,4240,5159,4638,10398,338,78989,3491,6387,59,10631,1490,718,7070,56901	BGN,COL1A1,COL1A2,COL3A1,COL5A1,COL5A2,COL6A1,COL6A2,COL6A3,VCAN,DCN,FBLN1,EFEMP1,FGA,FGG,FN1,LUM,MFAP4,MMP11,SERPINE1,PCOLCE,TIMP1,EMILIN1,ASPN,TGFBI,THBS2,MFGE8,PDGFRB,MYLK,MYL9,APOB,COLEC11,CCN1,CXCL12,ACTA2,POSTN,CCN2,C3,THY1,NDUFA4L2	40/-
3_Member	Reactome Gene Sets	R-HSA-1474244	Extracellular matrix organization	-29.7945	-26.0075	633,1277,1278,1281,1289,1290,1291,1292,1293,1462,1634,2192,2202,2243,2266,2335,4060,4239,4320,5054,5118,7076,11117,54829	BGN,COL1A1,COL1A2,COL3A1,COL5A1,COL5A2,COL6A1,COL6A2,COL6A3,VCAN,DCN,FBLN1,EFEMP1,FGA,FGG,FN1,LUM,MFAP4,MMP11,SERPINE1,PCOLCE,TIMP1,EMILIN1,ASPN	24/300
3_Member	Reactome Gene Sets	R-HSA-3000178	ECM proteoglycans	-24.6351	-20.9731	633,1277,1278,1281,1289,1290,1291,1292,1293,1462,1634,2335,4060,5054,54829	BGN,COL1A1,COL1A2,COL3A1,COL5A1,COL5A2,COL6A1,COL6A2,COL6A3,VCAN,DCN,FN1,LUM,SERPINE1,ASPN	15/76
3_Member	Canonical Pathways	M18	PID INTEGRIN1 PATHWAY	-21.3444	-17.8585	1277,1278,1281,1289,1290,1291,1292,1293,2243,2266,2335,7045,7058	COL1A1,COL1A2,COL3A1,COL5A1,COL5A2,COL6A1,COL6A2,COL6A3,FGA,FGG,FN1,TGFBI,THBS2	13/66
3_Member	Reactome Gene Sets	R-HSA-216083	Integrin cell surface interactions	-17.8491	-14.5393	1277,1278,1281,1289,1290,1291,1292,1293,2243,2266,2335,4060	COL1A1,COL1A2,COL3A1,COL5A1,COL5A2,COL6A1,COL6A2,COL6A3,FGA,FGG,FN1,LUM	12/85
3_Member	Reactome Gene Sets	R-HSA-1474228	Degradation of the extracellular matrix	-15.1495	-11.9695	1277,1278,1281,1289,1290,1291,1292,1293,1634,2335,4320,7076	COL1A1,COL1A2,COL3A1,COL5A1,COL5A2,COL6A1,COL6A2,COL6A3,DCN,FN1,MMP11,TIMP1	12/140
3_Member	Canonical Pathways	M160	PID AVB3 INTEGRIN PATHWAY	-14.7207	-11.6027	1277,1278,1281,1289,1290,1291,1292,1293,2335,4240	COL1A1,COL1A2,COL3A1,COL5A1,COL5A2,COL6A1,COL6A2,COL6A3,FN1,MFGE8	10/74
3_Member	Reactome Gene Sets	R-HSA-2022090	Assembly of collagen fibrils and other multimeric structures	-13.6464	-10.6376	1277,1278,1281,1289,1290,1291,1292,1293,5118	COL1A1,COL1A2,COL3A1,COL5A1,COL5A2,COL6A1,COL6A2,COL6A3,PCOLCE	9/61
3_Member	Reactome Gene Sets	R-HSA-1442490	Collagen degradation	-13.448	-10.4627	1277,1278,1281,1289,1290,1291,1292,1293,4320	COL1A1,COL1A2,COL3A1,COL5A1,COL5A2,COL6A1,COL6A2,COL6A3,MMP11	9/64
3_Member	Reactome Gene Sets	R-HSA-1650814	Collagen biosynthesis and modifying enzymes	-13.2594	-10.2963	1277,1278,1281,1289,1290,1291,1292,1293,5118	COL1A1,COL1A2,COL3A1,COL5A1,COL5A2,COL6A1,COL6A2,COL6A3,PCOLCE	9/67
3_Member	Canonical Pathways	M3005	NABA COLLAGENS	-12.9489	-10.0272	1277,1278,1281,1289,1290,1291,1292,1293	COL1A1,COL1A2,COL3A1,COL5A1,COL5A2,COL6A1,COL6A2,COL6A3	8/44
3_Member	Reactome Gene Sets	R-HSA-8948216	Collagen chain trimerization	-12.9489	-10.0272	1277,1278,1281,1289,1290,1291,1292,1293	COL1A1,COL1A2,COL3A1,COL5A1,COL5A2,COL6A1,COL6A2,COL6A3	8/44
3_Member	Canonical Pathways	M198	PID SYNDECAN 1 PATHWAY	-12.7825	-9.89587	1277,1278,1281,1289,1290,1291,1292,1293	COL1A1,COL1A2,COL3A1,COL5A1,COL5A2,COL6A1,COL6A2,COL6A3	8/46
3_Member	Reactome Gene Sets	R-HSA-1474290	Collagen formation	-12.0602	-9.21106	1277,1278,1281,1289,1290,1291,1292,1293,5118	COL1A1,COL1A2,COL3A1,COL5A1,COL5A2,COL6A1,COL6A2,COL6A3,PCOLCE	9/90
3_Member	Reactome Gene Sets	R-HSA-186797	Signaling by PDGF	-11.9263	-9.10931	1281,1289,1290,1291,1292,1293,5159,7058	COL3A1,COL5A1,COL5A2,COL6A1,COL6A2,COL6A3,PDGFRB,THBS2	8/58
3_Member	Reactome Gene Sets	R-HSA-3000170	Syndecan interactions	-10.3834	-7.65077	1277,1278,1281,1289,1290,2335	COL1A1,COL1A2,COL3A1,COL5A1,COL5A2,FN1	6/27
3_Member	KEGG Pathway	hsa04510	Focal adhesion	-10.2642	-7.56519	1277,1278,1291,1292,1293,2335,4638,5159,7058,10398	COL1A1,COL1A2,COL6A1,COL6A2,COL6A3,FN1,MYLK,PDGFRB,THBS2,MYL9	10/203
3_Member	Reactome Gene Sets	R-HSA-8874081	MET activates PTK2 signaling	-10.0835	-7.40463	1277,1278,1281,1289,1290,2335	COL1A1,COL1A2,COL3A1,COL5A1,COL5A2,FN1	6/30
3_Member	GO Biological Processes	GO:0030199	collagen fibril organization	-10.009	-7.3577	1277,1278,1281,1289,1290,4060,4320	COL1A1,COL1A2,COL3A1,COL5A1,COL5A2,LUM,MMP11	7/59
3_Member	KEGG Pathway	hsa04974	Protein digestion and absorption	-9.86944	-7.22858	1277,1278,1281,1289,1290,1291,1292,1293	COL1A1,COL1A2,COL3A1,COL5A1,COL5A2,COL6A1,COL6A2,COL6A3	8/103
3_Member	Reactome Gene Sets	R-HSA-8875878	MET promotes cell motility	-9.2132	-6.59255	1277,1278,1281,1289,1290,2335	COL1A1,COL1A2,COL3A1,COL5A1,COL5A2,FN1	6/41
3_Member	Reactome Gene Sets	R-HSA-419037	NCAM1 interactions	-9.14707	-6.53617	1281,1289,1290,1291,1292,1293	COL3A1,COL5A1,COL5A2,COL6A1,COL6A2,COL6A3	6/42
3_Member	Reactome Gene Sets	R-HSA-3000480	Scavenging by Class A Receptors	-9.12802	-6.52667	338,1277,1278,1281,78989	APOB,COL1A1,COL1A2,COL3A1,COLEC11	5/19
3_Member	KEGG Pathway	hsa04512	ECM-receptor interaction	-8.72821	-6.1543	1277,1278,1291,1292,1293,2335,7058	COL1A1,COL1A2,COL6A1,COL6A2,COL6A3,FN1,THBS2	7/89
3_Member	Hallmark Gene Sets	M5942	HALLMARK UV RESPONSE DN	-8.70365	-6.14711	1277,1278,1281,1290,2202,3491,5054,5159	COL1A1,COL1A2,COL3A1,COL5A2,EFEMP1,CCN1,SERPINE1,PDGFRB	8/144
3_Member	Reactome Gene Sets	R-HSA-9006934	Signaling by Receptor Tyrosine Kinases	-8.42263	-5.8828	1277,1278,1281,1289,1290,1291,1292,1293,2335,5159,6387,7058	COL1A1,COL1A2,COL3A1,COL5A1,COL5A2,COL6A1,COL6A2,COL6A3,FN1,PDGFRB,CXCL12,THBS2	12/524
3_Member	Reactome Gene Sets	R-HSA-3000171	Non-integrin membrane-ECM interactions	-8.2269	-5.71867	1277,1278,1281,1289,1290,2335	COL1A1,COL1A2,COL3A1,COL5A1,COL5A2,FN1	6/59
3_Member	Reactome Gene Sets	R-HSA-375165	NCAM signaling for neurite out-growth	-8.05175	-5.5658	1281,1289,1290,1291,1292,1293	COL3A1,COL5A1,COL5A2,COL6A1,COL6A2,COL6A3	6/63
3_Member	Reactome Gene Sets	R-HSA-6806834	Signaling by MET	-7.45291	-5.01769	1277,1278,1281,1289,1290,2335	COL1A1,COL1A2,COL3A1,COL5A1,COL5A2,FN1	6/79
3_Member	Reactome Gene Sets	R-HSA-2173782	Binding and Uptake of Ligands by Scavenger Receptors	-7.28217	-4.8873	338,1277,1278,1281,78989	APOB,COL1A1,COL1A2,COL3A1,COLEC11	5/42
3_Member	GO Biological Processes	GO:0032963	collagen metabolic process	-6.38185	-4.06223	1277,1278,1289,4320,5118	COL1A1,COL1A2,COL5A1,MMP11,PCOLCE	5/63
3_Member	KEGG Pathway	hsa04611	Platelet activation	-6.28351	-3.98319	1277,1278,1281,2243,2266,4638	COL1A1,COL1A2,COL3A1,FGA,FGG,MYLK	6/124
3_Member	KEGG Pathway	hsa05165	Human papillomavirus infection	-5.91581	-3.6517	1277,1278,1291,1292,1293,2335,5159,7058	COL1A1,COL1A2,COL6A1,COL6A2,COL6A3,FN1,PDGFRB,THBS2	8/331
3_Member	GO Biological Processes	GO:0032964	collagen biosynthetic process	-5.81678	-3.56978	1277,1289,5118	COL1A1,COL5A1,PCOLCE	3/10
3_Member	GO Biological Processes	GO:0071230	cellular response to amino acid stimulus	-5.73043	-3.49163	1277,1278,1281,1290,1291	COL1A1,COL1A2,COL3A1,COL5A2,COL6A1	5/85
3_Member	KEGG Pathway	hsa04151	PI3K-Akt signaling pathway	-5.65366	-3.42698	1277,1278,1291,1292,1293,2335,5159,7058	COL1A1,COL1A2,COL6A1,COL6A2,COL6A3,FN1,PDGFRB,THBS2	8/359
3_Member	GO Biological Processes	GO:0071229	cellular response to acid chemical	-5.51402	-3.29523	1277,1278,1281,1290,1291	COL1A1,COL1A2,COL3A1,COL5A2,COL6A1	5/94
3_Member	KEGG Pathway	hsa04933	AGE-RAGE signaling pathway in diabetic complications	-5.38159	-3.17818	1277,1278,1281,2335,5054	COL1A1,COL1A2,COL3A1,FN1,SERPINE1	5/100
3_Member	Reactome Gene Sets	R-HSA-2243919	Crosslinking of collagen fibrils	-4.99021	-2.83669	1277,1278,5118	COL1A1,COL1A2,PCOLCE	3/18
3_Member	GO Biological Processes	GO:0043200	response to amino acid	-4.8913	-2.74776	1277,1278,1281,1290,1291	COL1A1,COL1A2,COL3A1,COL5A2,COL6A1	5/126
3_Member	GO Biological Processes	GO:0001101	response to acid chemical	-4.65528	-2.54651	1277,1278,1281,1290,1291	COL1A1,COL1A2,COL3A1,COL5A2,COL6A1	5/141
3_Member	Canonical Pathways	M274	PID LYMPH ANGIOGENESIS PATHWAY	-4.54536	-2.45734	1277,1278,2335	COL1A1,COL1A2,FN1	3/25
3_Member	GO Biological Processes	GO:0071560	cellular response to transforming growth factor beta stimulus	-4.35375	-2.29376	59,1277,1278,1281,10631	ACTA2,COL1A1,COL1A2,COL3A1,POSTN	5/163
3_Member	Reactome Gene Sets	R-HSA-422475	Axon guidance	-4.29923	-2.24195	1281,1289,1290,1291,1292,1293,6387,10398	COL3A1,COL5A1,COL5A2,COL6A1,COL6A2,COL6A3,CXCL12,MYL9	8/553
3_Member	GO Biological Processes	GO:0071559	response to transforming growth factor beta	-4.27908	-2.22448	59,1277,1278,1281,10631	ACTA2,COL1A1,COL1A2,COL3A1,POSTN	5/169
3_Member	Reactome Gene Sets	R-HSA-9675108	Nervous system development	-4.1651	-2.12887	1281,1289,1290,1291,1292,1293,6387,10398	COL3A1,COL5A1,COL5A2,COL6A1,COL6A2,COL6A3,CXCL12,MYL9	8/578
3_Member	KEGG Pathway	hsa05146	Amoebiasis	-3.98133	-1.97729	1277,1278,1281,2335	COL1A1,COL1A2,COL3A1,FN1	4/102
3_Member	GO Biological Processes	GO:0071363	cellular response to growth factor stimulus	-3.805	-1.81505	59,1277,1278,1281,1490,5159,10631	ACTA2,COL1A1,COL1A2,COL3A1,CCN2,PDGFRB,POSTN	7/486
3_Member	GO Biological Processes	GO:0070848	response to growth factor	-3.64113	-1.69508	59,1277,1278,1281,1490,5159,10631	ACTA2,COL1A1,COL1A2,COL3A1,CCN2,PDGFRB,POSTN	7/517
3_Member	KEGG Pathway	hsa04926	Relaxin signaling pathway	-3.58887	-1.64698	59,1277,1278,1281	ACTA2,COL1A1,COL1A2,COL3A1	4/129
3_Member	Reactome Gene Sets	R-HSA-198933	Immunoregulatory interactions between a Lymphoid and a non-Lymphoid cell	-3.52592	-1.59425	718,1277,1278,1281	C3,COL1A1,COL1A2,COL3A1	4/134
3_Member	Reactome Gene Sets	R-HSA-202733	Cell surface interactions at the vascular wall	-3.48935	-1.5637	338,1277,1278,2335	APOB,COL1A1,COL1A2,FN1	4/137
3_Member	Canonical Pathways	M28	PID IL4 2PATHWAY	-3.31617	-1.41942	1277,1278,7070	COL1A1,COL1A2,THY1	3/64
3_Member	GO Biological Processes	GO:0043588	skin development	-3.28194	-1.39075	1277,1278,1281,1289,1290	COL1A1,COL1A2,COL3A1,COL5A1,COL5A2	5/277
3_Member	KEGG Pathway	hsa05415	Diabetic cardiomyopathy	-2.85105	-1.0183	1277,1278,1281,56901	COL1A1,COL1A2,COL3A1,NDUFA4L2	4/203
3_Member	GO Biological Processes	GO:0042476	odontogenesis	-2.52871	-0.744609	1277,1278,5054	COL1A1,COL1A2,SERPINE1	3/120
3_Member	GO Biological Processes	GO:0007167	enzyme-linked receptor protein signaling pathway	-2.46112	-0.68837	1277,1278,1281,1490,2202,5159	COL1A1,COL1A2,COL3A1,CCN2,EFEMP1,PDGFRB	6/616
3_Member	Reactome Gene Sets	R-HSA-1280218	Adaptive Immune System	-2.00366	-0.289783	718,1277,1278,1281,2243,2266	C3,COL1A1,COL1A2,COL3A1,FGA,FGG	6/769
4_Summary	Reactome Gene Sets	R-HSA-8957275	Post-translational protein phosphorylation	-20.2517	-16.8326	338,718,1462,2243,2266,2335,2719,3491,3698,3956,4240,7076,11167,54587	APOB,C3,VCAN,FGA,FGG,FN1,GPC3,CCN1,ITIH2,LGALS1,MFGE8,TIMP1,FSTL1,MXRA8	14/-
4_Member	Reactome Gene Sets	R-HSA-8957275	Post-translational protein phosphorylation	-20.2517	-16.8326	338,718,1462,2243,2266,2335,2719,3491,3698,3956,4240,7076,11167,54587	APOB,C3,VCAN,FGA,FGG,FN1,GPC3,CCN1,ITIH2,LGALS1,MFGE8,TIMP1,FSTL1,MXRA8	14/108
4_Member	Reactome Gene Sets	R-HSA-381426	Regulation of Insulin-like Growth Factor (IGF) transport and uptake by Insulin-like Growth Factor Binding Proteins (IGFBPs)	-19.3221	-15.9611	338,718,1462,2243,2266,2335,2719,3491,3698,3956,4240,7076,11167,54587	APOB,C3,VCAN,FGA,FGG,FN1,GPC3,CCN1,ITIH2,LGALS1,MFGE8,TIMP1,FSTL1,MXRA8	14/125
5_Summary	GO Biological Processes	GO:0001568	blood vessel development	-15.6162	-12.3521	59,338,347,800,1277,1278,1281,1289,1490,2335,2719,3491,4240,4638,5054,5159,7045,7070,115908	ACTA2,APOB,APOD,CALD1,COL1A1,COL1A2,COL3A1,COL5A1,CCN2,FN1,GPC3,CCN1,MFGE8,MYLK,SERPINE1,PDGFRB,TGFBI,THY1,CTHRC1	19/-
5_Member	GO Biological Processes	GO:0001568	blood vessel development	-15.6162	-12.3521	59,338,347,800,1277,1278,1281,1289,1490,2335,2719,3491,4240,4638,5054,5159,7045,7070	ACTA2,APOB,APOD,CALD1,COL1A1,COL1A2,COL3A1,COL5A1,CCN2,FN1,GPC3,CCN1,MFGE8,MYLK,SERPINE1,PDGFRB,TGFBI,THY1	18/523
5_Member	GO Biological Processes	GO:0001944	vasculature development	-15.3329	-12.1102	59,338,347,800,1277,1278,1281,1289,1490,2335,2719,3491,4240,4638,5054,5159,7045,7070	ACTA2,APOB,APOD,CALD1,COL1A1,COL1A2,COL3A1,COL5A1,CCN2,FN1,GPC3,CCN1,MFGE8,MYLK,SERPINE1,PDGFRB,TGFBI,THY1	18/543
5_Member	GO Biological Processes	GO:0048514	blood vessel morphogenesis	-10.594	-7.83503	338,347,800,1281,1490,2335,3491,4240,4638,5054,5159,7045,7070	APOB,APOD,CALD1,COL3A1,CCN2,FN1,CCN1,MFGE8,MYLK,SERPINE1,PDGFRB,TGFBI,THY1	13/429
5_Member	GO Biological Processes	GO:0035239	tube morphogenesis	-10.2611	-7.56519	338,347,800,1281,1490,2335,2719,3491,4240,4638,5054,5159,7045,7070,115908	APOB,APOD,CALD1,COL3A1,CCN2,FN1,GPC3,CCN1,MFGE8,MYLK,SERPINE1,PDGFRB,TGFBI,THY1,CTHRC1	15/679
5_Member	GO Biological Processes	GO:0001525	angiogenesis	-8.14462	-5.64394	347,800,1490,2335,3491,4240,5054,5159,7045,7070	APOD,CALD1,CCN2,FN1,CCN1,MFGE8,SERPINE1,PDGFRB,TGFBI,THY1	10/336
6_Summary	Canonical Pathways	M53	PID INTEGRIN3 PATHWAY	-15.1197	-11.9695	1277,1278,2243,2266,2335,3491,5159,7045,7070,347,2192,5054,10631,11117,151887,718,10417,59,1401,6387,6649,7168,1490,3956,3959,7076,338,4638,1281,10398,715,81618,165,5176,54829	COL1A1,COL1A2,FGA,FGG,FN1,CCN1,PDGFRB,TGFBI,THY1,APOD,FBLN1,SERPINE1,POSTN,EMILIN1,CCDC80,C3,SPON2,ACTA2,CRP,CXCL12,SOD3,TPM1,CCN2,LGALS1,LGALS3BP,TIMP1,APOB,MYLK,COL3A1,MYL9,C1R,ITM2C,AEBP1,SERPINF1,ASPN	35/-
6_Member	Canonical Pathways	M53	PID INTEGRIN3 PATHWAY	-15.1197	-11.9695	1277,1278,2243,2266,2335,3491,5159,7045,7070	COL1A1,COL1A2,FGA,FGG,FN1,CCN1,PDGFRB,TGFBI,THY1	9/43
6_Member	GO Biological Processes	GO:0010810	regulation of cell-substrate adhesion	-12.7798	-9.89587	347,1277,2192,2243,2266,2335,3491,5054,7070,10631,11117,151887	APOD,COL1A1,FBLN1,FGA,FGG,FN1,CCN1,SERPINE1,THY1,POSTN,EMILIN1,CCDC80	12/220
6_Member	Canonical Pathways	M169	PID INTEGRIN2 PATHWAY	-12.3241	-9.45798	718,2243,2266,3491,7045,7070,10417	C3,FGA,FGG,CCN1,TGFBI,THY1,SPON2	7/29
6_Member	GO Biological Processes	GO:0010811	positive regulation of cell-substrate adhesion	-7.74277	-5.26399	2243,2266,2335,3491,7070,11117,151887	FGA,FGG,FN1,CCN1,THY1,EMILIN1,CCDC80	7/123
6_Member	Reactome Gene Sets	R-HSA-76009	Platelet Aggregation (Plug Formation)	-7.44929	-5.01769	1277,1278,2243,2266,2335	COL1A1,COL1A2,FGA,FGG,FN1	5/39
6_Member	GO Biological Processes	GO:0008015	blood circulation	-7.36944	-4.95043	59,1278,1401,2243,2266,6387,6649,7168,10631,11117	ACTA2,COL1A2,CRP,FGA,FGG,CXCL12,SOD3,TPM1,POSTN,EMILIN1	10/406
6_Member	Canonical Pathways	M174	PID UPA UPAR PATHWAY	-7.28217	-4.8873	2243,2266,2335,5054,5159	FGA,FGG,FN1,SERPINE1,PDGFRB	5/42
6_Member	GO Biological Processes	GO:0070372	regulation of ERK1 and ERK2 cascade	-7.24122	-4.85217	59,1490,2192,2243,2266,2335,3491,5159,11117	ACTA2,CCN2,FBLN1,FGA,FGG,FN1,CCN1,PDGFRB,EMILIN1	9/313
6_Member	GO Biological Processes	GO:0045785	positive regulation of cell adhesion	-6.67836	-4.33333	2243,2266,2335,3491,3956,6387,7070,7168,11117,151887	FGA,FGG,FN1,CCN1,LGALS1,CXCL12,THY1,TPM1,EMILIN1,CCDC80	10/482
6_Member	Reactome Gene Sets	R-HSA-76002	Platelet activation, signaling and aggregation	-6.66887	-4.32904	1277,1278,2243,2266,2335,3959,5054,7076	COL1A1,COL1A2,FGA,FGG,FN1,LGALS3BP,SERPINE1,TIMP1	8/263
6_Member	GO Biological Processes	GO:0003013	circulatory system process	-6.54824	-4.21863	59,1278,1401,2243,2266,6387,6649,7168,10631,11117	ACTA2,COL1A2,CRP,FGA,FGG,CXCL12,SOD3,TPM1,POSTN,EMILIN1	10/498
6_Member	Reactome Gene Sets	R-HSA-114608	Platelet degranulation	-6.18246	-3.88683	2243,2266,2335,3959,5054,7076	FGA,FGG,FN1,LGALS3BP,SERPINE1,TIMP1	6/129
6_Member	Reactome Gene Sets	R-HSA-76005	Response to elevated platelet cytosolic Ca2+	-6.08548	-3.8126	2243,2266,2335,3959,5054,7076	FGA,FGG,FN1,LGALS3BP,SERPINE1,TIMP1	6/134
6_Member	Reactome Gene Sets	R-HSA-354194	GRB2:SOS provides linkage to MAPK signaling for Integrins	-5.24166	-3.0531	2243,2266,2335	FGA,FGG,FN1	3/15
6_Member	Reactome Gene Sets	R-HSA-372708	p130Cas linkage to MAPK signaling for integrins	-5.24166	-3.0531	2243,2266,2335	FGA,FGG,FN1	3/15
6_Member	GO Biological Processes	GO:0072378	blood coagulation, fibrin clot formation	-5.15223	-2.9709	2192,2243,2266	FBLN1,FGA,FGG	3/16
6_Member	GO Biological Processes	GO:0072376	protein activation cascade	-4.99021	-2.83669	2192,2243,2266	FBLN1,FGA,FGG	3/18
6_Member	GO Biological Processes	GO:0042730	fibrinolysis	-4.91631	-2.76948	2243,2266,5054	FGA,FGG,SERPINE1	3/19
6_Member	GO Biological Processes	GO:1900024	regulation of substrate adhesion-dependent cell spreading	-4.86025	-2.71999	2192,2243,2266,10631	FBLN1,FGA,FGG,POSTN	4/61
6_Member	Reactome Gene Sets	R-HSA-109582	Hemostasis	-4.78983	-2.65606	338,1277,1278,2243,2266,2335,3959,5054,7076	APOB,COL1A1,COL1A2,FGA,FGG,FN1,LGALS3BP,SERPINE1,TIMP1	9/621
6_Member	Reactome Gene Sets	R-HSA-5686938	Regulation of TLR by endogenous ligand	-4.78027	-2.65024	338,2243,2266	APOB,FGA,FGG	3/21
6_Member	GO Biological Processes	GO:0061041	regulation of wound healing	-4.77763	-2.65024	2243,2266,4638,5054,11117	FGA,FGG,MYLK,SERPINE1,EMILIN1	5/133
6_Member	GO Biological Processes	GO:0050878	regulation of body fluid levels	-4.70747	-2.58949	1281,2192,2243,2266,5054,10398,11117	COL3A1,FBLN1,FGA,FGG,SERPINE1,MYL9,EMILIN1	7/349
6_Member	GO Biological Processes	GO:0030193	regulation of blood coagulation	-4.67242	-2.55753	2243,2266,5054,11117	FGA,FGG,SERPINE1,EMILIN1	4/68
6_Member	GO Biological Processes	GO:1900046	regulation of hemostasis	-4.62248	-2.51974	2243,2266,5054,11117	FGA,FGG,SERPINE1,EMILIN1	4/70
6_Member	GO Biological Processes	GO:0035296	regulation of tube diameter	-4.58253	-2.48573	59,1401,2243,2266,6649	ACTA2,CRP,FGA,FGG,SOD3	5/146
6_Member	GO Biological Processes	GO:0097746	blood vessel diameter maintenance	-4.58253	-2.48573	59,1401,2243,2266,6649	ACTA2,CRP,FGA,FGG,SOD3	5/146
6_Member	GO Biological Processes	GO:0035150	regulation of tube size	-4.56829	-2.47445	59,1401,2243,2266,6649	ACTA2,CRP,FGA,FGG,SOD3	5/147
6_Member	GO Biological Processes	GO:0050818	regulation of coagulation	-4.55034	-2.45941	2243,2266,5054,11117	FGA,FGG,SERPINE1,EMILIN1	4/73
6_Member	GO Biological Processes	GO:0043408	regulation of MAPK cascade	-4.5161	-2.43383	59,1490,2192,2243,2266,2335,3491,5159,11117	ACTA2,CCN2,FBLN1,FGA,FGG,FN1,CCN1,PDGFRB,EMILIN1	9/673
6_Member	Reactome Gene Sets	R-HSA-354192	Integrin signaling	-4.44244	-2.37423	2243,2266,2335	FGA,FGG,FN1	3/27
6_Member	GO Biological Processes	GO:1902042	negative regulation of extrinsic apoptotic signaling pathway via death domain receptors	-4.2588	-2.20688	2243,2266,5054	FGA,FGG,SERPINE1	3/31
6_Member	GO Biological Processes	GO:1903034	regulation of response to wounding	-4.23087	-2.1816	2243,2266,4638,5054,11117	FGA,FGG,MYLK,SERPINE1,EMILIN1	5/173
6_Member	GO Biological Processes	GO:0007596	blood coagulation	-4.219	-2.175	1281,2192,2243,2266,10398	COL3A1,FBLN1,FGA,FGG,MYL9	5/174
6_Member	GO Biological Processes	GO:0050817	coagulation	-4.19549	-2.15669	1281,2192,2243,2266,10398	COL3A1,FBLN1,FGA,FGG,MYL9	5/176
6_Member	GO Biological Processes	GO:0007599	hemostasis	-4.14932	-2.11566	1281,2192,2243,2266,10398	COL3A1,FBLN1,FGA,FGG,MYL9	5/180
6_Member	GO Biological Processes	GO:2000352	negative regulation of endothelial cell apoptotic process	-4.06153	-2.04294	2243,2266,5054	FGA,FGG,SERPINE1	3/36
6_Member	Reactome Gene Sets	R-HSA-6802948	Signaling by high-kinase activity BRAF mutants	-4.06153	-2.04294	2243,2266,2335	FGA,FGG,FN1	3/36
6_Member	GO Biological Processes	GO:0030168	platelet activation	-4.03165	-2.01796	1281,2243,2266,10398	COL3A1,FGA,FGG,MYL9	4/99
6_Member	Reactome Gene Sets	R-HSA-5674135	MAP2K and MAPK activation	-3.92343	-1.9265	2243,2266,2335	FGA,FGG,FN1	3/40
6_Member	Reactome Gene Sets	R-HSA-9656223	Signaling by RAF1 mutants	-3.82906	-1.83679	2243,2266,2335	FGA,FGG,FN1	3/43
6_Member	GO Biological Processes	GO:0030195	negative regulation of blood coagulation	-3.79913	-1.81378	2243,2266,5054	FGA,FGG,SERPINE1	3/44
6_Member	GO Biological Processes	GO:0031638	zymogen activation	-3.79913	-1.81378	715,2243,2266	C1R,FGA,FGG	3/44
6_Member	GO Biological Processes	GO:1900047	negative regulation of hemostasis	-3.76991	-1.78683	2243,2266,5054	FGA,FGG,SERPINE1	3/45
6_Member	GO Biological Processes	GO:0070374	positive regulation of ERK1 and ERK2 cascade	-3.75941	-1.7786	59,1490,2243,2266,5159	ACTA2,CCN2,FGA,FGG,PDGFRB	5/218
6_Member	GO Biological Processes	GO:0070527	platelet aggregation	-3.74136	-1.76281	2243,2266,10398	FGA,FGG,MYL9	3/46
6_Member	Reactome Gene Sets	R-HSA-6802946	Signaling by moderate kinase activity BRAF mutants	-3.71345	-1.75037	2243,2266,2335	FGA,FGG,FN1	3/47
6_Member	Reactome Gene Sets	R-HSA-6802949	Signaling by RAS mutants	-3.71345	-1.75037	2243,2266,2335	FGA,FGG,FN1	3/47
6_Member	Reactome Gene Sets	R-HSA-6802955	Paradoxical activation of RAF signaling by kinase inactive BRAF	-3.71345	-1.75037	2243,2266,2335	FGA,FGG,FN1	3/47
6_Member	Reactome Gene Sets	R-HSA-9649948	Signaling downstream of RAS mutants	-3.71345	-1.75037	2243,2266,2335	FGA,FGG,FN1	3/47
6_Member	GO Biological Processes	GO:0050819	negative regulation of coagulation	-3.68616	-1.72741	2243,2266,5054	FGA,FGG,SERPINE1	3/48
6_Member	GO Biological Processes	GO:0090066	regulation of anatomical structure size	-3.67712	-1.72264	59,1401,2243,2266,2335,6387,6649	ACTA2,CRP,FGA,FGG,FN1,CXCL12,SOD3	7/510
6_Member	GO Biological Processes	GO:1902041	regulation of extrinsic apoptotic signaling pathway via death domain receptors	-3.63333	-1.68937	2243,2266,5054	FGA,FGG,SERPINE1	3/50
6_Member	GO Biological Processes	GO:2000351	regulation of endothelial cell apoptotic process	-3.37753	-1.46173	2243,2266,5054	FGA,FGG,SERPINE1	3/61
6_Member	GO Biological Processes	GO:0003018	vascular process in circulatory system	-3.33969	-1.43011	59,1401,2243,2266,6649	ACTA2,CRP,FGA,FGG,SOD3	5/269
6_Member	GO Biological Processes	GO:0034109	homotypic cell-cell adhesion	-3.33628	-1.43011	2243,2266,10398	FGA,FGG,MYL9	3/63
6_Member	GO Biological Processes	GO:1904036	negative regulation of epithelial cell apoptotic process	-3.31617	-1.41942	2243,2266,5054	FGA,FGG,SERPINE1	3/64
6_Member	Reactome Gene Sets	R-HSA-6802952	Signaling by BRAF and RAF1 fusions	-3.25776	-1.37023	2243,2266,2335	FGA,FGG,FN1	3/67
6_Member	GO Biological Processes	GO:2001236	regulation of extrinsic apoptotic signaling pathway	-3.2553	-1.36959	2243,2266,5054,81618	FGA,FGG,SERPINE1,ITM2C	4/158
6_Member	GO Biological Processes	GO:0061045	negative regulation of wound healing	-3.18404	-1.31087	2243,2266,5054	FGA,FGG,SERPINE1	3/71
6_Member	GO Biological Processes	GO:0022409	positive regulation of cell-cell adhesion	-2.98859	-1.13779	2243,2266,3956,7070,11117	FGA,FGG,LGALS1,THY1,EMILIN1	5/322
6_Member	Reactome Gene Sets	R-HSA-6802957	Oncogenic MAPK signaling	-2.97166	-1.1242	2243,2266,2335	FGA,FGG,FN1	3/84
6_Member	GO Biological Processes	GO:0016485	protein processing	-2.94844	-1.10264	165,715,2243,2266	AEBP1,C1R,FGA,FGG	4/191
6_Member	GO Biological Processes	GO:0022407	regulation of cell-cell adhesion	-2.94519	-1.10104	2243,2266,3956,6387,7070,11117	FGA,FGG,LGALS1,CXCL12,THY1,EMILIN1	6/493
6_Member	GO Biological Processes	GO:1903035	negative regulation of response to wounding	-2.84415	-1.01301	2243,2266,5054	FGA,FGG,SERPINE1	3/93
6_Member	GO Biological Processes	GO:0010035	response to inorganic substance	-2.81887	-0.992827	1277,2243,2266,5176,6649,54829	COL1A1,FGA,FGG,SERPINF1,SOD3,ASPN	6/522
6_Member	GO Biological Processes	GO:2001237	negative regulation of extrinsic apoptotic signaling pathway	-2.76625	-0.946184	2243,2266,5054	FGA,FGG,SERPINE1	3/99
6_Member	GO Biological Processes	GO:0098609	cell-cell adhesion	-2.75271	-0.935758	2243,2266,3491,3956,7070,10398	FGA,FGG,CCN1,LGALS1,THY1,MYL9	6/538
6_Member	GO Biological Processes	GO:1904035	regulation of epithelial cell apoptotic process	-2.60256	-0.805317	2243,2266,5054	FGA,FGG,SERPINE1	3/113
6_Member	GO Biological Processes	GO:2001233	regulation of apoptotic signaling pathway	-2.58611	-0.790345	2243,2266,5054,6387,81618	FGA,FGG,SERPINE1,CXCL12,ITM2C	5/398
6_Member	GO Biological Processes	GO:2001234	negative regulation of apoptotic signaling pathway	-2.56734	-0.780348	2243,2266,5054,6387	FGA,FGG,SERPINE1,CXCL12	4/243
6_Member	Reactome Gene Sets	R-HSA-5673001	RAF/MAP kinase cascade	-2.34819	-0.582772	2243,2266,2335,5159	FGA,FGG,FN1,PDGFRB	4/280
6_Member	Reactome Gene Sets	R-HSA-5684996	MAPK1/MAPK3 signaling	-2.31577	-0.555452	2243,2266,2335,5159	FGA,FGG,FN1,PDGFRB	4/286
6_Member	GO Biological Processes	GO:0043410	positive regulation of MAPK cascade	-2.26495	-0.511386	59,1490,2243,2266,5159	ACTA2,CCN2,FGA,FGG,PDGFRB	5/474
6_Member	GO Biological Processes	GO:0051604	protein maturation	-2.20885	-0.463258	165,715,2192,2243,2266	AEBP1,C1R,FBLN1,FGA,FGG	5/489
6_Member	Reactome Gene Sets	R-HSA-5683057	MAPK family signaling cascades	-2.12255	-0.391006	2243,2266,2335,5159	FGA,FGG,FN1,PDGFRB	4/325
6_Member	Reactome Gene Sets	R-HSA-168898	Toll-like Receptor Cascades	-2.12236	-0.391006	338,2243,2266	APOB,FGA,FGG	3/168
7_Summary	GO Biological Processes	GO:0030198	extracellular matrix organization	-14.5291	-11.4514	1277,1278,1281,1289,1290,2192,3491,4060,4239,4320,7045,10631,11117,151887,800,5159,7168,7169,10398	COL1A1,COL1A2,COL3A1,COL5A1,COL5A2,FBLN1,CCN1,LUM,MFAP4,MMP11,TGFBI,POSTN,EMILIN1,CCDC80,CALD1,PDGFRB,TPM1,TPM2,MYL9	19/-
7_Member	GO Biological Processes	GO:0030198	extracellular matrix organization	-14.5291	-11.4514	1277,1278,1281,1289,1290,2192,3491,4060,4239,4320,7045,10631,11117,151887	COL1A1,COL1A2,COL3A1,COL5A1,COL5A2,FBLN1,CCN1,LUM,MFAP4,MMP11,TGFBI,POSTN,EMILIN1,CCDC80	14/272
7_Member	GO Biological Processes	GO:0043062	extracellular structure organization	-14.507	-11.4514	1277,1278,1281,1289,1290,2192,3491,4060,4239,4320,7045,10631,11117,151887	COL1A1,COL1A2,COL3A1,COL5A1,COL5A2,FBLN1,CCN1,LUM,MFAP4,MMP11,TGFBI,POSTN,EMILIN1,CCDC80	14/273
7_Member	GO Biological Processes	GO:0045229	external encapsulating structure organization	-14.485	-11.4514	1277,1278,1281,1289,1290,2192,3491,4060,4239,4320,7045,10631,11117,151887	COL1A1,COL1A2,COL3A1,COL5A1,COL5A2,FBLN1,CCN1,LUM,MFAP4,MMP11,TGFBI,POSTN,EMILIN1,CCDC80	14/274
7_Member	GO Biological Processes	GO:0097435	supramolecular fiber organization	-10.0777	-7.40463	800,1277,1278,1281,1289,1290,4060,4239,4320,5159,7168,7169,10398,11117	CALD1,COL1A1,COL1A2,COL3A1,COL5A1,COL5A2,LUM,MFAP4,MMP11,PDGFRB,TPM1,TPM2,MYL9,EMILIN1	14/581
8_Summary	Hallmark Gene Sets	M5946	HALLMARK COAGULATION	-11.9348	-9.10931	715,716,718,2243,2266,2335,3075,4320,5054,7076,730,1401,78989,10417,3956,7070,7058,3959	C1R,C1S,C3,FGA,FGG,FN1,CFH,MMP11,SERPINE1,TIMP1,C7,CRP,COLEC11,SPON2,LGALS1,THY1,THBS2,LGALS3BP	18/-
8_Member	Hallmark Gene Sets	M5946	HALLMARK COAGULATION	-11.9348	-9.10931	715,716,718,2243,2266,2335,3075,4320,5054,7076	C1R,C1S,C3,FGA,FGG,FN1,CFH,MMP11,SERPINE1,TIMP1	10/138
8_Member	KEGG Pathway	hsa04610	Complement and coagulation cascades	-10.5069	-7.76134	715,716,718,730,2243,2266,3075,5054	C1R,C1S,C3,C7,FGA,FGG,CFH,SERPINE1	8/86
8_Member	Reactome Gene Sets	R-HSA-166658	Complement cascade	-10.0631	-7.40101	715,716,718,730,1401,3075,78989	C1R,C1S,C3,C7,CRP,CFH,COLEC11	7/58
8_Member	Reactome Gene Sets	R-HSA-166663	Initial triggering of complement	-8.66975	-6.12165	715,716,718,1401,78989	C1R,C1S,C3,CRP,COLEC11	5/23
8_Member	GO Biological Processes	GO:0006956	complement activation	-8.31928	-5.79839	715,716,718,730,3075,78989	C1R,C1S,C3,C7,CFH,COLEC11	6/57
8_Member	Reactome Gene Sets	R-HSA-166786	Creation of C4 and C2 activators	-7.54074	-5.09618	715,716,1401,78989	C1R,C1S,CRP,COLEC11	4/14
8_Member	GO Biological Processes	GO:0006959	humoral immune response	-7.11449	-4.73688	715,716,718,730,2243,3075,10417,78989	C1R,C1S,C3,C7,FGA,CFH,SPON2,COLEC11	8/230
8_Member	Reactome Gene Sets	R-HSA-977606	Regulation of Complement cascade	-7.03013	-4.65811	715,716,718,730,3075	C1R,C1S,C3,C7,CFH	5/47
8_Member	Reactome Gene Sets	R-HSA-173623	Classical antibody-mediated complement activation	-6.59196	-4.25727	715,716,1401	C1R,C1S,CRP	3/6
8_Member	Hallmark Gene Sets	M5921	HALLMARK COMPLEMENT	-6.29833	-3.99327	715,716,718,2335,3075,5054,7076	C1R,C1S,C3,FN1,CFH,SERPINE1,TIMP1	7/200
8_Member	GO Biological Processes	GO:0002252	immune effector process	-5.87913	-3.61934	715,716,718,730,1401,3075,3956,10417,78989	C1R,C1S,C3,C7,CRP,CFH,LGALS1,SPON2,COLEC11	9/455
8_Member	GO Biological Processes	GO:0006958	complement activation, classical pathway	-5.64553	-3.42281	715,716,718,730	C1R,C1S,C3,C7	4/39
8_Member	GO Biological Processes	GO:0002455	humoral immune response mediated by circulating immunoglobulin	-5.47243	-3.25788	715,716,718,730	C1R,C1S,C3,C7	4/43
8_Member	KEGG Pathway	hsa05150	Staphylococcus aureus infection	-5.46891	-3.25788	715,716,718,2266,3075	C1R,C1S,C3,FGG,CFH	5/96
8_Member	GO Biological Processes	GO:0006957	complement activation, alternative pathway	-5.24166	-3.0531	718,730,3075	C3,C7,CFH	3/15
8_Member	KEGG Pathway	hsa05171	Coronavirus disease - COVID-19	-4.71357	-2.59248	715,716,718,730,2243,2266	C1R,C1S,C3,C7,FGA,FGG	6/232
8_Member	GO Biological Processes	GO:0002253	activation of immune response	-4.47188	-2.3981	715,716,718,730,3075,7070,78989	C1R,C1S,C3,C7,CFH,THY1,COLEC11	7/380
8_Member	GO Biological Processes	GO:0045087	innate immune response	-4.05344	-2.0373	715,716,718,730,1401,2243,3075,10417,78989	C1R,C1S,C3,C7,CRP,FGA,CFH,SPON2,COLEC11	9/773
8_Member	KEGG Pathway	hsa05322	Systemic lupus erythematosus	-3.48935	-1.5637	715,716,718,730	C1R,C1S,C3,C7	4/137
8_Member	KEGG Pathway	hsa04145	Phagosome	-3.31857	-1.41942	715,718,7058,78989	C1R,C3,THBS2,COLEC11	4/152
8_Member	GO Biological Processes	GO:0002443	leukocyte mediated immunity	-3.21917	-1.33707	715,716,718,730,10417	C1R,C1S,C3,C7,SPON2	5/286
8_Member	GO Biological Processes	GO:0016064	immunoglobulin mediated immune response	-3.20454	-1.32604	715,716,718,730	C1R,C1S,C3,C7	4/163
8_Member	GO Biological Processes	GO:0019724	B cell mediated immunity	-3.15544	-1.28578	715,716,718,730	C1R,C1S,C3,C7	4/168
8_Member	KEGG Pathway	hsa05133	Pertussis	-3.09783	-1.23512	715,716,718	C1R,C1S,C3	3/76
8_Member	GO Biological Processes	GO:0050778	positive regulation of immune response	-3.01893	-1.16493	715,716,718,730,3075,7070,78989	C1R,C1S,C3,C7,CFH,THY1,COLEC11	7/658
8_Member	Hallmark Gene Sets	M5913	HALLMARK INTERFERON GAMMA RESPONSE	-2.87479	-1.03882	715,716,3075,3959	C1R,C1S,CFH,LGALS3BP	4/200
8_Member	GO Biological Processes	GO:0002449	lymphocyte mediated immunity	-2.63984	-0.836631	715,716,718,730	C1R,C1S,C3,C7	4/232
8_Member	GO Biological Processes	GO:0002460	adaptive immune response based on somatic recombination of immune receptors built from immunoglobulin superfamily domains	-2.57377	-0.783881	715,716,718,730	C1R,C1S,C3,C7	4/242
9_Summary	Hallmark Gene Sets	M5944	HALLMARK ANGIOGENESIS	-11.6016	-8.79992	1281,1290,1462,4060,7076,10631,11167	COL3A1,COL5A2,VCAN,LUM,TIMP1,POSTN,FSTL1	7/-
9_Member	Hallmark Gene Sets	M5944	HALLMARK ANGIOGENESIS	-11.6016	-8.79992	1281,1290,1462,4060,7076,10631,11167	COL3A1,COL5A2,VCAN,LUM,TIMP1,POSTN,FSTL1	7/36
10_Summary	GO Biological Processes	GO:0001503	ossification	-11.4341	-8.64713	1277,1278,1290,1291,1462,1490,2719,3491,4256,6320,54829,115908,2202,2335	COL1A1,COL1A2,COL5A2,COL6A1,VCAN,CCN2,GPC3,CCN1,MGP,CLEC11A,ASPN,CTHRC1,EFEMP1,FN1	14/-
10_Member	GO Biological Processes	GO:0001503	ossification	-11.4341	-8.64713	1277,1278,1290,1291,1462,1490,2719,3491,4256,6320,54829,115908	COL1A1,COL1A2,COL5A2,COL6A1,VCAN,CCN2,GPC3,CCN1,MGP,CLEC11A,ASPN,CTHRC1	12/286
10_Member	GO Biological Processes	GO:0001649	osteoblast differentiation	-4.65528	-2.54651	1277,1291,1462,3491,115908	COL1A1,COL6A1,VCAN,CCN1,CTHRC1	5/141
10_Member	GO Biological Processes	GO:0048598	embryonic morphogenesis	-2.57498	-0.783881	1291,2202,2335,2719,3491,115908	COL6A1,EFEMP1,FN1,GPC3,CCN1,CTHRC1	6/584
10_Member	GO Biological Processes	GO:0007369	gastrulation	-2.11531	-0.38523	1291,2335,2719	COL6A1,FN1,GPC3	3/169
11_Summary	GO Biological Processes	GO:0061448	connective tissue development	-11.1589	-8.3862	59,633,1277,1281,1289,1490,3491,4256,5159,7045,7076,1278,1290,1462,2719	ACTA2,BGN,COL1A1,COL3A1,COL5A1,CCN2,CCN1,MGP,PDGFRB,TGFBI,TIMP1,COL1A2,COL5A2,VCAN,GPC3	15/-
11_Member	GO Biological Processes	GO:0061448	connective tissue development	-11.1589	-8.3862	59,633,1277,1281,1289,1490,3491,4256,5159,7045,7076	ACTA2,BGN,COL1A1,COL3A1,COL5A1,CCN2,CCN1,MGP,PDGFRB,TGFBI,TIMP1	11/228
11_Member	GO Biological Processes	GO:0051216	cartilage development	-8.09499	-5.60174	633,1277,1281,1490,3491,4256,7045,7076	BGN,COL1A1,COL3A1,CCN2,CCN1,MGP,TGFBI,TIMP1	8/172
11_Member	GO Biological Processes	GO:0001501	skeletal system development	-7.56881	-5.11735	633,1277,1278,1281,1290,1462,1490,3491,4256,7045,7076	BGN,COL1A1,COL1A2,COL3A1,COL5A2,VCAN,CCN2,CCN1,MGP,TGFBI,TIMP1	11/500
11_Member	GO Biological Processes	GO:0002062	chondrocyte differentiation	-2.97166	-1.1242	1281,1490,7045	COL3A1,CCN2,TGFBI	3/84
11_Member	GO Biological Processes	GO:0048705	skeletal system morphogenesis	-2.66717	-0.859426	1277,1281,1490,4256	COL1A1,COL3A1,CCN2,MGP	4/228
11_Member	GO Biological Processes	GO:0030324	lung development	-2.0277	-0.308898	1281,1490,2719	COL3A1,CCN2,GPC3	3/182
11_Member	GO Biological Processes	GO:0030323	respiratory tube development	-2.00214	-0.28948	1281,1490,2719	COL3A1,CCN2,GPC3	3/186
12_Summary	Hallmark Gene Sets	M5909	HALLMARK MYOGENESIS	-10.3279	-7.60786	165,347,1277,1281,1292,1293,4638,6649,6876,7169,7168	AEBP1,APOD,COL1A1,COL3A1,COL6A2,COL6A3,MYLK,SOD3,TAGLN,TPM2,TPM1	11/-
12_Member	Hallmark Gene Sets	M5909	HALLMARK MYOGENESIS	-10.3279	-7.60786	165,347,1277,1281,1292,1293,4638,6649,6876,7169	AEBP1,APOD,COL1A1,COL3A1,COL6A2,COL6A3,MYLK,SOD3,TAGLN,TPM2	10/200
12_Member	GO Biological Processes	GO:0000302	response to reactive oxygen species	-3.03489	-1.17902	347,1277,6649,7168	APOD,COL1A1,SOD3,TPM1	4/181
13_Summary	GO Biological Processes	GO:0009611	response to wounding	-9.47082	-6.84018	347,1281,1289,1490,2192,2243,2266,2335,3491,7076,7168,10398,2719,5159,11117,27295,59,4638,115908	APOD,COL3A1,COL5A1,CCN2,FBLN1,FGA,FGG,FN1,CCN1,TIMP1,TPM1,MYL9,GPC3,PDGFRB,EMILIN1,PDLIM3,ACTA2,MYLK,CTHRC1	19/-
13_Member	GO Biological Processes	GO:0009611	response to wounding	-9.47082	-6.84018	347,1281,1289,1490,2192,2243,2266,2335,3491,7076,7168,10398	APOD,COL3A1,COL5A1,CCN2,FBLN1,FGA,FGG,FN1,CCN1,TIMP1,TPM1,MYL9	12/423
13_Member	GO Biological Processes	GO:0042060	wound healing	-8.38554	-5.85382	1281,1289,2192,2243,2266,2335,3491,7076,7168,10398	COL3A1,COL5A1,FBLN1,FGA,FGG,FN1,CCN1,TIMP1,TPM1,MYL9	10/317
[truncated: 85 more rows]

## Sheet: Table S5
Table S5. The characterized CD8+ T cells pre-defined by a previous study.
Meta clusters	Functional properties	TFs	Cytokines, chemokines and effector molecules	Cytokine receptors and chemokines receptors	Other genes
CD8.c01	Tn	LEF1, TCF7, KLF2, TXK, BACH2	LTB, FLT3LG, TNFSF8, CMTM8, IL23A, TIMP1, WNT7A	CCR7, IL7R, IL6R, IFNGR2	SELL, MAL, EEF1A1, ACTN1, TRABD2A, TPT1, EEF1B2, NELL2, NOSIP, PABPC1
CD8.c02	IL7R+ Tm	ZFP36L2, TSC22D3		IL7R, CXCR4	ZFP36, BTG1, ANXA1, LMNA, CD55, TNFAIP3, FTH1, RGCC, GPR183, PABPC1
CD8.c03	Uncharacterized	(no genes with combined effect size > 0.25)
CD8.c04	ZNF683+CXCR6- Tm	ZNF683	CCL5, IL32, GZMA, TNF, CKLF		ACTB, CD52, TRAF3IP3, SH3BGRL3, SIT1, S100A4, CISH, MYL12A, PTPRCAP, PFN1
CD8.c05	GZMK+ early Tem	EOMES	GZMK	CXCR4, CD74, CXCR5, CCR4, CD44	DUSP2, CMC1, CST7, DKK3, SH2D1A, ENC1, TRAT1, DTHD1, PIK3R1, CRTAM
CD8.c06	GZMK+ Tem	EOMES, SUB1	GZMK, GZMA, CCL5, GZMH, IL32, CCL4	CD74, CCR5, CXCR3	HLA-DRB1, HLA-DPA1, COTL1, HLA-DPB1, HLA-DQA1, HLA-DQB1, HLA-DRB5, ITM2C, CST7, APOBEC3G
CD8.c07	Temra	ASCL2, KLF2, KLF3, ZEB2, TBX21	GZMH, GZMB, GZMM, GZMA	CX3CR1, CXCR2, CMKLR1, CXCR1	FGFBP2, FCGR3A, S1PR5, PRSS23, GNLY, NKG7, KLRD1, FGR, PLEK, C1orf21
CD8.c08	KIR+EOMES+ NK-like	IKZF2, EOMES, NR4A2, LITAF, ZNF331	GZMK, XCL2, XCL1, GZMM, TNFSF9	IFNGR1, CXCR4, CD74, IL2RB	KIR(KIR2DL3,KIR3DL2), CD160, TYROBP, KLRF1, KLRD1, KLRG1, CMC1, GCSAM, DUSP2
CD8.c09	KIR+TXK+ NK-like	IKZF2, HOPX, TXK, FOSL2, REL	XCL1, XCL2, AREG, FAM3C, IL32	IL2RB, IL12RB2	KIR(KIR2DL3, KIR3DL2, KIR2DL4, KIR2DL1, KIR3DL1), TYROBP, KLRC2, KLRC3, LAT2, B3GNT7
CD8.c10	ZNF683+CXCR6+ Trm	ZNF683, HOPX, ID2, ZFP36L2, RBPJ	CKLF, IL32, GZMB, XCL1, CCL5, GZMA, XCL2	CXCR6, CXCR3	CAPG, TMSB4X, S100A4, LGALS3, ACTB, SH3BGRL3, CD52, LGALS1, ITGA1, LDLRAD4
CD8.c11	GZMK+ Tex	TOX, TSC22D1, PRDM1, TRPS1, EOMES	GZMK, CXCL13, GZMA, CCL3, CCL5, CCL3L3, TNFSF4, CCL4, IFNG, NAMPT	CD74, CXCR6, CCR5	HAVCR2, CD27, VCAM1, LYST, PDCD1, DUSP4, CTLA4, TNFRSF9, HLA-DQA1, HLA-DRB1
CD8.c12	Terminal Tex	RBPJ, ETV1, TOX, ZBED2, TOX2	CXCL13, TNFSF4, FAM3C, GZMB, CSF1, CCL3, CD70, IFNG, NAMPT, FASLG	IL2RA, CXCR6, CD74, IL2RB, IL2RG	TNFRSF9, LAYN, ENTPD1, HAVCR2, CTLA4, KRT86, TNFRSF18, GEM, TIGIT, DUSP4
CD8.c13	OXPHOS- Tex	ETV1, PRDM1	CXCL13, CSF1, CCL3, FAM3C		LAYN, HAVCR2, CTLA4, ENTPD1, TNFRSF9, TNFRSF18, PHLDA1, ACP5, TIGIT, KIR2DL4
CD8.c14	TCF7+ Tex	TSHZ2, TCF7, NR3C1, TOX, BATF	CXCL13, EBI3, TNFSF8, CD40LG	CCR7, IL6R, IFNAR2, CCR4	LHFP, CD200, GNG4, TNFRSF4, IGFL2, CPM, NMB, SESN3, BTLA, IGFBP4
CD8.c15	ISG+ CD8+ T	PLSCR1, STAT1, IRF7, STAT2, SP100	TNFSF10	CCR1, CD74	IFIT1, RSAD2, IFIT3, IFI44L, MX1, IFI6, OAS1, CMPK2, ISG15, OAS3
CD8.c16	Tc17	RORC, ZBTB16, CEBPD, RORA, NR1D1	CCL20, CD40LG, LTB, TNFSF13B, IL26, IL17A, FLT3LG, TNF, IL23A	CCR6, IL23R, IL7R, IL17RE, IL18RAP	SLC4A10, KLRB1, TMIGD2, IL4I1, NCR3, LTK, CA2, ME1, AQP3, ADAM12
CD8.c17	NME1+ T	ENO1, HMGA1, GTF3A, MYB, MXD3	HMGB1, MIF, GPI, CKLF	CD74, CXCR3	ACTB, MND1, SPC24, PFN1, ACTG1, CENPA, KIFC1, SKA3, GAPDH, KIF20A

## Sheet: Table S6
Table S6. Transcription factors avtivity analyses in this article.
(a) TFs RegulonActivity of each CD8+ T cell cluster.
TFs	T_CD8_CCL14 (Tcm)	T_CD8_CD69 (Trm)	T_CD8_FGFBP2 (Te)	T_CD8_HAVCR2 (Tex)	T_CD8_LTB (Tem)	T_CD8_NR4A3 (Te)	T_CD8_STMN1 (Tpro)	T_CD8_TCF7 (Tpm)
ATF3(+)	-0.779079	-1.552	0.274089	1.61662	-0.0301573	0.284409	-0.680451	0.866571
ATF4(+)	0.453793	-0.815199	0.572781	-0.261246	0.612235	0.2148	-1.97134	1.19417
BHLHE40(+)	1.30893	-0.0782615	0.529008	-0.029316	0.111497	-0.0763696	-2.19101	0.425525
CEBPB(+)	-0.242892	-1.16825	0.268577	0.58843	0.428705	0.33765	-1.66134	1.44912
CEBPD(+)	1.45652	0.0717821	0.449268	0.100019	-0.159222	-0.222413	-2.10269	0.406732
CEBPG(+)	0.489056	1.02382	0.663022	-0.966673	-0.193209	-0.196738	-1.81087	0.991595
CHD1(+)	1.34895	0.443363	0.472561	-0.77987	0.269268	0.275946	-2.00068	-0.0295409
CHURC1(+)	0.0669263	2.08336	-0.519168	-0.271535	-0.648498	-0.697816	0.831301	-0.844572
CREB1(+)	1.51572	1.06926	0.279564	-0.865959	0.0652145	-0.306384	-1.61656	-0.14086
CREM(+)	1.2341	-0.000912245	0.52028	-0.790084	0.519256	0.286153	-2.03901	0.270213
CTCF(+)	1.20083	0.794455	0.347931	-1.15858	0.167364	-0.273879	-1.71789	0.639774
CXXC1(+)	-0.228195	2.38679	-0.145422	-0.470113	-0.211187	-0.077479	-0.920145	-0.334252
DRAP1(+)	-1.11696	-1.52875	-0.0614646	1.17126	-0.230661	-0.136381	1.23188	0.671083
E2F1(+)	-0.838223	-1.00763	-0.0954002	0.482253	-0.524518	-0.51032	2.08215	0.411686
EGR1(+)	1.44037	-0.135755	0.341456	0.229662	-0.109271	-0.0762212	-2.12796	0.437724
ELF1(+)	1.51389	0.312585	0.387302	-1.03964	0.42831	0.209233	-1.77511	-0.0365711
EOMES(+)	0.929127	-0.618452	0.89303	0.385224	-0.196764	0.894882	-1.96618	-0.320869
ETS1(+)	1.39951	0.53726	0.360768	-0.921684	0.333987	0.129986	-1.90788	0.0680499
ETV7(+)	-1.62152	-0.0569799	-0.811208	1.66423	0.237983	-0.514781	0.47848	0.623801
FOS(+)	0.853596	-0.821708	0.473631	0.0370772	0.432174	0.102336	-2.054	0.976892
FOSB(+)	0.42569	-1.24939	0.429717	0.718773	0.276115	0.210061	-1.83855	1.02758
FOSL2(+)	1.57584	0.431385	0.48284	-0.907382	0.180701	0.20796	-1.77787	-0.193479
FOXM1(+)	-0.418387	-0.641116	-0.318005	-0.276346	-0.349572	-0.337941	2.44721	-0.105841
GABPB1(+)	-1.33563	-1.09672	-0.472381	1.36441	0.590422	-0.368333	0.122734	1.1955
GATA3(+)	-0.165654	-1.1422	0.160523	1.1589	0.583274	0.180238	-1.73402	0.958952
GMEB1(+)	0.916485	0.474004	0.609194	-1.0128	0.379032	0.0296802	-2.00549	0.609893
HMGA1(+)	-0.728268	0.298309	-0.148568	-0.87556	-0.518067	-0.483992	2.24616	0.209988
HOXB2(+)	-0.854244	-0.964104	0.129423	0.0815596	0.328811	-0.0307487	-0.820335	2.12964
IKZF1(+)	1.56579	0.744434	0.321802	-0.930798	0.198892	-0.0200669	-1.72006	-0.159991
IKZF3(+)	1.17317	0.339954	0.639668	0.195646	0.0128841	0.584715	-1.90835	-1.03768
ILF2(+)	0.210106	0.00347615	-0.247415	-0.864248	-0.200719	-0.332528	2.29245	-0.861119
IRF1(+)	0.962226	-0.555771	1.02798	0.158183	-0.0599695	0.368009	-2.12042	0.219762
IRF3(+)	0.748568	0.229499	0.53242	-0.360672	0.386186	0.0506964	-2.3038	0.7171
IRF4(+)	0.0618597	1.84028	0.506848	-0.642599	0.0766249	0.226155	-1.64366	-0.425512
IRF7(+)	-0.920642	1.27851	0.029955	0.107296	0.396095	0.246462	-1.91803	0.780359
JUN(+)	-0.681376	-1.57309	0.190509	1.4129	0.117767	0.177609	-0.801919	1.1576
JUNB(+)	1.14632	-0.087869	0.480506	-0.243561	0.399058	0.270255	-2.25233	0.28762
JUND(+)	1.40691	0.112767	0.507312	-0.715349	0.304416	0.213538	-2.01635	0.186752
KLF3(+)	1.3267	0.628701	0.370137	-1.17637	0.377343	0.0623751	-1.77301	0.184123
MAF(+)	1.64952	0.860708	-0.00373781	-0.974791	0.229725	-0.096318	-1.58743	-0.07768
MAFF(+)	0.55758	-1.09077	0.739238	0.519526	0.183035	0.588877	-2.00998	0.512494
MECP2(+)	1.47049	0.519564	0.367402	-0.942844	0.305257	0.106488	-1.85431	0.0279551
MLX(+)	0.786269	2.03031	-0.0951018	-1.01877	-0.319453	-0.500892	-0.9262	0.0438397
NFATC3(+)	-1.428	-1.10967	0.0878119	1.60533	-0.434909	0.768885	0.597335	-0.0867928
NFE2L2(+)	1.85192	1.22131	-0.295087	-0.706611	-0.274874	-0.500548	-1.05203	-0.244076
NFKB1(+)	1.76	0.423511	0.559705	-0.635968	-0.128165	0.106554	-1.67629	-0.409345
NFKB2(+)	1.19101	0.298981	0.174341	0.417233	-0.0307465	-0.264463	-2.23877	0.452412
NFYB(+)	-0.255755	0.187625	0.0751166	-0.369072	0.853863	0.143444	-2.02145	1.38623
NR3C1(+)	1.0091	0.408841	0.171509	-0.382636	0.606772	0.00747893	-2.25448	0.433407
REL(+)	1.48525	0.114497	0.665955	-0.330682	-0.0407533	0.162135	-2.04941	-0.00699946
RELB(+)	1.73331	0.111271	0.302414	-0.341773	0.0809873	-0.0331946	-1.93906	0.0860438
RUNX3(+)	1.40427	0.258031	0.520255	-0.837705	0.322309	0.274007	-1.95191	0.0107433
SOX4(+)	-1.11827	-1.09362	-0.399222	1.92325	-0.208735	-0.174427	0.689858	0.381167
STAT1(+)	0.0918662	2.4229	-0.289531	-0.532552	-0.336987	-0.31765	-0.50389	-0.534154
STAT5A(+)	0.252923	-0.141352	0.350347	1.15665	-0.0534423	-0.622977	-1.99106	1.04891
TAF6(+)	0.982077	0.964273	-0.137965	-1.32699	0.230512	-0.843144	-1.06423	1.19547
TBX21(+)	0.592246	-0.510882	0.761886	1.11445	-0.321829	0.823096	-1.84651	-0.612452
TFDP1(+)	-0.670651	-0.711938	-0.351021	0.118368	-0.374902	-0.342806	2.37618	-0.0432261
XBP1(+)	1.15497	0.174911	0.358223	0.293562	0.0254056	-0.0690802	-2.29896	0.360971
YBX1(+)	0.749379	-1.43455	0.460214	-0.457843	0.51426	-0.26586	-1.11125	1.54565
YY1(+)	1.06102	0.901263	-0.178238	-0.739571	-0.0436951	-0.893832	-1.40932	1.30237
ZNF131(+)	-0.68316	-0.352191	-0.352342	2.35518	-0.603974	-0.27082	0.338255	-0.430944
ZNF281(+)	0.663103	1.16165	0.20455	-0.488326	0.282304	-0.331382	-2.09283	0.600928
(b) TFs RegulonActivity of each macrophage cluster.
TFs	Mac_APOA2	Mac_MARCO	Mac_SPP1	Mac_TREM2	Mac_UBE2C	Mac_VSIR	Mac_WDR45B	Mono_Mac_CHMP1B	Mono_Mac_IFITM2	Mono_Mac_IL1B
AHR(+)	-0.753622	-0.666154	-0.422753	-0.950136	-1.26354	0.164946	0.000679964	0.935985	1.33209	1.62251
ARID3A(+)	-1.83876	-0.988144	-0.027454	-0.435955	-0.611596	0.239494	0.329016	1.21611	0.74905	1.36824
ARNT(+)	1.67273	-0.293436	0.0700421	-0.500745	-1.15605	-0.600205	-0.5249	-0.521745	1.90095	-0.0466438
ATF1(+)	0.956114	-1.1247	1.96488	0.763462	-0.65744	-1.2216	-0.276134	-0.509274	0.288615	-0.183921
ATF4(+)	-1.12586	-1.1267	0.21631	-0.656684	-1.26185	0.156469	0.508416	1.48064	0.529947	1.2793
BACH1(+)	-0.974783	-0.221789	-0.185811	-0.871843	-1.22711	-0.324924	-0.085917	0.985399	1.01094	1.89584
BCLAF1(+)	0.769453	-0.260269	-1.06684	-0.951879	-0.90819	0.163095	-0.401862	-0.235324	2.16923	0.722585
BHLHE40(+)	0.0339214	1.07085	1.75901	-0.0539952	0.0237005	0.828221	-0.376713	-1.24337	-0.635724	-1.4059
CEBPA(+)	-0.785857	1.28668	0.948978	-0.482095	0.552405	-1.7645	0.637436	0.118704	0.645223	-1.15697
CEBPB(+)	-1.4192	-0.61188	0.43697	-0.584149	-1.16446	-0.158098	0.211659	1.27171	0.301188	1.71626
CEBPD(+)	-1.70296	1.09117	-0.174261	0.377333	-1.36803	0.501976	1.48096	0.439857	-0.229099	-0.416947
CEBPG(+)	1.39256	-0.693307	-0.0568153	-0.896841	-0.680623	-0.847996	-0.493065	-0.208709	2.02228	0.462515
CHD1(+)	-1.5195	-0.392967	-0.70099	-0.900315	-0.795604	0.380188	0.335351	1.3075	1.03946	1.24688
CHURC1(+)	1.8539	0.0238471	-0.463099	-0.771901	-0.659361	-0.769753	-0.76249	-0.375002	1.72097	0.202888
CREB1(+)	1.47849	0.313152	-0.624223	-0.378206	-1.35213	-0.526697	-0.15997	-0.445434	1.94685	-0.251833
CREB3(+)	0.855741	0.285281	2.22326	-0.572096	-0.824162	-1.09809	-0.817152	-0.49489	0.119298	0.32281
CREM(+)	-1.55584	-0.573308	-0.29875	-0.795379	-0.806516	0.166769	0.232273	1.30484	0.721902	1.604
DBP(+)	0.348633	-0.980611	0.182949	2.34245	-0.0410424	0.372188	0.180555	-0.570175	-0.589705	-1.24525
DRAP1(+)	1.96045	-1.3228	0.41029	-0.678207	0.606894	-1.19682	-0.134207	0.109632	0.799823	-0.555062
EGR1(+)	-2.09255	1.47218	-0.33952	-0.194103	-1.0639	0.783828	0.526243	0.345461	0.293391	0.268969
EGR2(+)	-1.6456	1.2178	-0.0569425	-0.397069	-1.71538	0.670995	0.333204	0.354785	0.26428	0.97393
EGR3(+)	-1.17732	0.831487	-0.445667	-1.01661	-1.47646	0.223232	0.0902955	0.44172	1.43592	1.09341
ELF1(+)	-0.956637	0.36096	-0.844416	-0.890635	-1.41207	0.113895	0.0443743	0.873359	1.38247	1.32869
ELF2(+)	0.126174	-0.367591	-0.933032	-1.34795	-0.445385	-0.065029	-0.0949176	0.297067	2.37847	0.4522
EP300(+)	1.60535	-0.31512	0.0353533	-0.850317	-1.0757	-0.522322	-0.496608	-0.375121	1.94408	0.0504164
ESRRA(+)	1.0305	-0.970607	1.37676	1.10421	-1.33031	-0.488027	-0.23872	-1.05041	0.808886	-0.242281
ETS2(+)	-1.42347	-0.251494	0.773086	-0.453928	-0.805527	-0.361884	-0.246645	0.667367	-0.091224	2.19372
ETV3(+)	-1.5342	-0.615696	-0.282402	-0.500763	-1.20719	0.765587	1.15665	1.18313	-0.0393579	1.07424
ETV5(+)	0.625528	2.56665	-0.471971	-0.0817355	-0.2108	-0.407053	-0.542093	-1.08239	-0.06099	-0.335146
FLI1(+)	0.0420916	0.147203	-1.45258	-0.302029	-1.45989	1.90788	0.596012	0.300951	0.626901	-0.406536
FOS(+)	-2.38433	0.87432	0.437844	0.241798	-0.376382	0.640817	0.477019	0.534996	-0.976298	0.530216
FOSB(+)	-2.37528	0.407394	0.15461	-0.30003	-0.894397	0.331982	0.63733	0.961201	0.179625	0.897567
FOSL2(+)	-1.3585	-0.508452	-0.266847	-0.79069	-0.995682	-0.0101741	0.371122	1.34412	0.471013	1.74408
FOXM1(+)	0.0990691	-0.386954	-0.344898	-0.529537	2.63131	-0.653874	-0.49978	-0.630888	0.600579	-0.28503
FOXO3(+)	-1.11232	0.927006	-0.578147	-0.65996	-1.84008	0.257494	0.332582	0.551756	1.14925	0.972413
GABPB1(+)	-1.2241	-0.786577	0.349856	-0.678308	-1.05945	-0.214345	0.203104	1.46533	0.24664	1.69785
GATAD1(+)	-1.01405	1.58843	-0.929962	0.828746	-1.17822	1.39846	0.393396	-0.321008	-0.351026	-0.414775
GPBP1L1(+)	0.200033	-0.899539	-0.161552	-1.4876	-0.941606	-0.0444368	-0.334885	0.801061	1.71272	1.15581
HES1(+)	-1.47549	0.795598	-0.13334	1.16925	0.14198	1.30871	0.561727	-0.114537	-1.4459	-0.808002
HLTF(+)	0.715416	-0.289511	-0.533447	-0.999915	-1.15495	-0.343563	-0.324284	0.0657494	2.28544	0.579064
HMGA1(+)	-0.582193	-1.4748	1.06213	-0.446763	-0.675123	-1.04158	0.110994	1.14155	0.459845	1.44594
IKZF1(+)	-1.27833	-0.425264	-0.0803272	-0.87809	-1.21124	0.278113	0.0131451	0.764146	1.01595	1.8019
ILF2(+)	1.79214	-1.34068	0.0801589	-0.55423	1.46265	-0.658246	-0.302325	-0.46062	0.623352	-0.642207
IRF1(+)	-2.16231	-0.075585	0.528193	-0.409078	-0.867363	-0.101073	0.377378	0.909092	0.390653	1.41009
IRF7(+)	-0.546528	-0.4258	-0.667361	-0.952065	-1.03786	-0.48455	-0.0228346	1.19671	1.69482	1.24548
IRF8(+)	-2.27571	1.13313	0.295003	-0.60354	1.02456	-0.152627	-0.0292089	0.0592268	-0.380281	0.929444
JUN(+)	-1.48233	1.08963	-0.298406	1.15881	-0.0258812	1.20136	0.672547	-0.205781	-0.957507	-1.15243
JUNB(+)	-2.06572	0.261602	-0.449785	0.0660667	-1.1341	1.35502	0.804759	0.751881	0.0668068	0.343472
JUND(+)	-1.87989	0.822488	-0.56886	-0.618531	-1.25013	0.609789	0.508417	0.725726	0.842777	0.80822
KLF11(+)	-0.633656	-0.14236	-0.53921	-1.13907	-0.84031	-0.531083	-0.11341	0.64956	1.92449	1.36505
KLF2(+)	-1.89421	1.88149	-0.586725	-0.245596	-0.875436	0.51223	0.481504	0.284686	0.339381	0.102674
KLF3(+)	-0.123503	1.56223	-0.720721	-1.08937	-1.43805	-0.313829	-0.314917	0.29522	1.37897	0.763977
KLF4(+)	-1.87392	0.089227	-0.336424	-0.531434	-1.29711	0.760375	0.63816	1.19677	0.493391	0.86097
KLF6(+)	-2.22725	0.89076	-0.396935	-0.311148	-0.760082	1.21662	0.723789	0.592717	0.0318918	0.239638
KLF7(+)	-1.60767	0.886626	-0.521495	-0.48878	-1.66349	0.776545	0.805944	0.650901	0.563667	0.597743
MAF(+)	0.341365	2.2926	-0.645165	0.562965	-0.388301	0.41965	0.0998276	-1.01667	-0.572777	-1.0935
MAFB(+)	0.272605	2.13791	-0.975311	0.239321	-1.07383	0.726992	-0.00231771	-0.893535	0.405869	-0.837709
MAFF(+)	-2.00621	0.0966731	-0.308369	-0.544259	-1.14364	0.808864	0.546086	0.958117	0.543703	1.04903
MAFG(+)	-2.1526	-0.789278	0.890597	1.25833	-0.104872	0.969468	0.230684	0.258785	-0.543531	-0.0175784
MAX(+)	0.302916	2.66648	-0.220658	-0.255549	-0.604599	-0.855622	-0.568213	-0.247633	0.190408	-0.407527
MEF2C(+)	0.836676	-0.158377	-0.944453	0.188148	0.305016	1.94658	0.44088	-1.17387	-0.0663676	-1.37424
MEF2D(+)	-0.950798	0.240563	-0.420572	-1.17811	-1.35734	-0.108141	0.213637	0.7094	1.37481	1.47655
MITF(+)	-0.662492	-0.811978	1.47623	-0.522195	-0.864257	-0.187464	-0.336731	0.136167	-0.331131	2.10385
MYBL2(+)	0.311654	-0.298553	-0.351209	-0.689672	2.66632	-0.670987	-0.471044	-0.488951	0.307882	-0.315441
MYC(+)	0.834456	2.27372	-0.892239	-0.286722	-0.625317	0.444658	-0.274831	-0.763217	0.25973	-0.970237
NFE2L1(+)	1.36328	0.0225028	-0.59291	-0.959628	-0.687678	-0.24889	-0.656324	-0.340171	2.18626	-0.0864441
NFE2L2(+)	-1.16408	-0.301602	-0.353509	-0.827251	-1.36932	0.231642	0.095781	0.853192	1.2446	1.59054
NFE2L3(+)	1.15303	-0.450172	-0.327732	-1.19046	-0.656051	0.0403857	-0.552501	-0.196939	2.27133	-0.0908878
NFIA(+)	1.17288	0.400293	-0.825852	-0.576411	-0.365882	-0.643893	-0.497174	-0.556911	2.27922	-0.386267
NFIC(+)	-0.628871	-0.728759	-0.144048	-0.725265	-0.738573	-0.76591	-0.391784	0.921207	1.23629	1.96572
NFKB1(+)	-1.59047	-0.223625	-0.248024	-0.840379	-0.991638	0.138579	0.159227	1.01436	0.928698	1.65327
NFKB2(+)	-1.6054	-0.689473	0.224074	-0.827016	-0.466835	-0.146074	-0.00393608	1.07453	0.57117	1.86896
NFYC(+)	0.616124	-0.868867	-0.0868558	-1.3461	-0.598139	-0.340202	-0.762563	0.247697	1.60942	1.52949
NR3C1(+)	1.40712	-0.942305	-0.553784	-1.27262	-0.176992	-0.471039	-0.327337	0.498093	1.89582	-0.0569576
PKNOX1(+)	-0.696914	-1.32825	1.16568	-0.895388	-0.404442	-0.458961	-0.525517	0.781062	0.662789	1.69994
POU2F2(+)	-0.6841	0.461945	-1.078	-1.12728	-1.09133	0.0400975	-0.181926	0.976924	1.57058	1.11309
PURA(+)	2.31453	0.74472	-0.609849	-0.717555	-0.331947	-0.464183	-0.414145	-0.771884	0.859058	-0.608748
RARA(+)	-0.406444	-0.819911	-0.50555	-0.975405	-0.802019	-0.283067	-0.390039	1.01047	1.70501	1.46696
RCOR1(+)	-1.1764	-0.451691	-0.428741	-1.00798	-1.30744	0.340575	0.597237	0.902839	1.33836	1.19324
RFX5(+)	1.22886	-0.157166	-0.566128	-0.908951	-0.494383	-0.691895	-0.529008	-0.590673	2.15977	0.549576
RFXANK(+)	1.98023	0.785736	-0.443414	-0.674056	0.0323639	-1.31214	0.0838377	-0.647531	1.00364	-0.808672
RXRA(+)	0.429058	2.53026	-0.508242	-0.43724	-0.814696	-0.753313	-0.618632	-0.415517	0.341949	0.246373
SOX4(+)	-1.13655	-1.23604	-0.0805184	-0.404919	-1.18432	0.438455	0.847238	1.65142	0.128688	0.976531
SP3(+)	-0.815883	-0.54109	-0.347924	-0.858714	-1.03198	-0.482143	-0.0368469	1.15669	1.18585	1.77204
SPI1(+)	1.7818	-1.70171	0.0596878	0.198294	-0.239568	0.136955	0.635006	0.547965	0.0327025	-1.45113
STAT1(+)	1.36753	1.38723	-0.76506	0.630364	0.429425	0.093761	0.0174135	-1.13731	-0.424817	-1.59854
STAT2(+)	0.304454	2.73902	-0.443406	0.030374	-0.572977	-0.405657	-0.330803	-0.556792	-0.341822	-0.422388
TCF7L2(+)	0.0950559	2.78123	-0.582701	-0.210875	-0.5488	-0.0514791	-0.254519	-0.391776	-0.414052	-0.422087
TFDP1(+)	-0.841417	-1.07574	-0.182949	-1.24215	0.516331	-0.554823	-0.300457	1.13618	0.845772	1.69925
TP53(+)	0.00710731	-0.243854	-0.705882	-1.39917	-1.10603	0.265021	-0.277633	0.503991	1.973	0.983448
USF2(+)	0.217151	-1.72508	1.39668	1.33008	-0.401539	0.631487	0.477181	-0.247945	-0.844573	-0.83344
VDR(+)	-0.951018	-0.655689	-0.301602	-0.74179	-1.08676	-0.407577	0.301289	1.52814	0.622881	1.69212
VEZF1(+)	1.22252	-0.279279	-0.990225	-1.12081	1.5642	-0.419412	-0.538756	-0.490493	1.3874	-0.335145
VPS72(+)	-0.758835	-1.87395	0.211267	-0.189002	-0.811348	0.574512	-0.00223146	1.27227	0.0882491	1.48907
XBP1(+)	-1.62789	-0.380389	-0.117309	-0.629615	-1.21585	0.205013	0.359409	1.24749	0.720074	1.43906
YY1(+)	1.01766	-0.607917	-0.442841	-1.29981	-0.821473	-0.452154	-0.43993	0.401394	2.02149	0.623575
ZBTB20(+)	0.56889	2.57417	-0.760665	0.0615119	-0.58399	-0.297785	-0.173829	-0.713377	0.0306364	-0.705565
ZBTB7A(+)	-1.35247	-0.531854	-0.389313	-1.04508	-0.812862	0.258183	0.10973	0.974463	1.21385	1.57535
ZGPAT(+)	0.765891	2.27722	-0.801778	0.494408	-0.469963	-0.317606	-0.179599	-1.06519	0.198044	-0.901425
ZNF148(+)	1.17584	-0.296751	-0.492238	-1.26318	-0.572552	-0.588268	-0.756466	0.175095	2.01151	0.607003
ZNF217(+)	1.3158	1.59459	-0.880736	-0.336483	0.284769	0.616855	-0.436857	-1.33852	0.317348	-1.13677
(c) TFs RegulonActivity of endothelial cells in different tissue groups.
TFs	NT	PT	MT
AHDC1(+)	-1.14198	0.422948	0.719029
AR(+)	0.421019	-1.14167	0.720649
ARID3A(+)	0.911469	-1.06967	0.158203
ARNT(+)	1.12565	-0.78574	-0.339905
ATF1(+)	1.10936	-0.277198	-0.832159
ATF2(+)	-0.509304	-0.642821	1.15212
ATF3(+)	1.13171	-0.367294	-0.764415
ATF4(+)	1.06599	-0.148607	-0.91738
ATF7(+)	-0.285338	-0.826319	1.11166
BCL6(+)	0.420153	-1.14153	0.721376
BCLAF1(+)	0.116638	-1.0532	0.936566
BHLHE40(+)	1.13659	-0.39186	-0.744726
CDX2(+)	-0.594686	-0.559839	1.15453
CEBPA(+)	-0.652127	-0.499193	1.15132
CEBPB(+)	0.971757	0.054276	-1.02603
CEBPD(+)	1.00475	-0.00957872	-0.995176
CEBPG(+)	-0.415655	-0.725137	1.14079
CHD1(+)	1.10939	-0.832082	-0.277306
CHURC1(+)	0.720108	0.421664	-1.14177
CLOCK(+)	1.15325	-0.626732	-0.526518
CREB1(+)	-1.15029	0.487812	0.662477
CREB5(+)	0.342762	-1.12631	0.783546
CREBL2(+)	-0.760473	-0.372266	1.13274
CREM(+)	1.00986	-0.0200122	-0.989844
CUX1(+)	-0.397455	-0.740166	1.13762
DBP(+)	1.08631	-0.204106	-0.882201
DDX20(+)	1.14977	-0.482596	-0.667176
DRAP1(+)	-1.14514	0.700983	0.444158
E2F1(+)	1.13509	-0.751041	-0.384054
E2F3(+)	1.13007	-0.770489	-0.359578
E2F6(+)	1.01895	-0.0390518	-0.979902
EBF1(+)	-0.377477	-0.756319	1.1338
EBF4(+)	-0.52938	-0.624026	1.15341
EGR1(+)	1.12593	-0.341126	-0.784803
EGR4(+)	-0.498005	-0.653213	1.15122
EHF(+)	-0.585371	-0.569292	1.15466
ELF1(+)	1.14187	-0.422246	-0.719619
ELF2(+)	0.898464	-1.07738	0.178918
ELF3(+)	-0.573848	-0.580845	1.15469
ELF4(+)	-0.580633	-0.574061	1.15469
ELK1(+)	-0.411529	-0.728571	1.1401
ELK3(+)	1.07295	-0.906045	-0.166906
ELK4(+)	0.316262	-1.11989	0.80363
EOMES(+)	-0.398499	-0.739313	1.13781
EP300(+)	-0.267888	-0.838772	1.10666
ERF(+)	0.994698	0.0105218	-1.00522
ERG(+)	1.14886	-0.674913	-0.473943
ESRRA(+)	0.848114	-1.10268	0.254564
ETS1(+)	0.301276	-1.116	0.814724
ETS2(+)	1.12771	-0.778808	-0.3489
ETV1(+)	0.0735368	0.961202	-1.03474
ETV3(+)	-0.0729193	-0.961544	1.03446
ETV4(+)	-0.537211	-0.61658	1.15379
ETV5(+)	1.07078	-0.161119	-0.909658
ETV7(+)	1.06003	-0.92657	-0.133456
FHL2(+)	-0.344173	-0.78246	1.12663
FLI1(+)	-0.181447	-0.896853	1.0783
FOS(+)	1.0426	-0.091483	-0.951115
FOSB(+)	1.07555	-0.173915	-0.901635
FOXA1(+)	-0.544327	-0.609755	1.15408
FOXA2(+)	-0.453926	-0.692528	1.14645
FOXA3(+)	-0.730268	-0.409483	1.13975
FOXO1(+)	1.14038	-0.727214	-0.413162
FOXO4(+)	0.654534	-1.15109	0.496559
FOXP4(+)	-0.605018	-0.549233	1.15425
GABPB1(+)	-0.489383	-0.661056	1.15044
GATA2(+)	0.0254589	-1.01249	0.987027
GATA3(+)	1.06329	-0.921595	-0.141695
GATA4(+)	1.06048	-0.134589	-0.92589
GATA6(+)	1.0081	-0.991696	-0.0164063
GLIS2(+)	-0.844314	-0.260009	1.10432
GRHL2(+)	-0.61248	-0.541493	1.15397
GTF2A1(+)	-1.12482	0.336404	0.788419
GTF2IRD1(+)	-0.112035	-0.939264	1.0513
GTF3C2(+)	-0.0527853	-0.972562	1.02535
HAND2(+)	-0.6847	-0.462877	1.14758
HES1(+)	0.961025	0.0738551	-1.03488
HEYL(+)	-0.532757	-0.620824	1.15358
HIC2(+)	-0.846868	-0.256354	1.10322
HLTF(+)	1.03445	-0.0728955	-0.961558
HMGA1(+)	-0.539949	-0.61396	1.15391
HMGA2(+)	-0.716384	-0.426088	1.14247
HNF1A(+)	-0.557912	-0.596573	1.15448
HNF4A(+)	-0.664834	-0.4852	1.15003
HNF4G(+)	-0.589424	-0.565192	1.15462
HOXB13(+)	-0.603992	-0.550292	1.15428
HOXB2(+)	0.0150626	0.992384	-1.00745
HOXB4(+)	1.05255	-0.115054	-0.937497
HOXC8(+)	0.914201	0.153782	-1.06798
HOXD3(+)	-1.14641	0.692836	0.453572
IKZF1(+)	-0.317488	-0.802714	1.1202
IKZF2(+)	0.650281	-1.15149	0.501207
IKZF3(+)	0.409392	-1.13974	0.730343
ILF2(+)	0.667168	0.482605	-1.14977
IRF3(+)	-0.332274	-0.791566	1.12384
IRF4(+)	1.15446	-0.597535	-0.556927
IRF8(+)	1.01315	-0.98631	-0.0268394
IRF9(+)	1.0864	-0.88202	-0.204382
JDP2(+)	-0.942324	1.04911	-0.106783
JUN(+)	0.903983	0.170191	-1.07417
JUNB(+)	1.07786	-0.180229	-0.897629
KLF10(+)	1.0727	-0.906472	-0.166224
KLF13(+)	-0.114763	-0.937667	1.05243
KLF2(+)	1.15267	-0.51703	-0.635638
KLF3(+)	1.09493	-0.229903	-0.865027
KLF4(+)	1.09561	-0.231997	-0.86361
KLF5(+)	-0.463021	-0.684573	1.14759
KLF6(+)	1.00005	-9.72751e-05	-0.999951
KLF9(+)	1.11138	-0.284342	-0.827036
KMT2B(+)	-0.0786532	-0.958351	1.037
LEF1(+)	-0.345565	-0.781387	1.12695
LHX6(+)	0.464404	0.683356	-1.14776
MAF(+)	1.1302	-0.360203	-0.769999
MAFB(+)	0.633095	-1.15284	0.51975
MAFF(+)	1.11776	-0.307961	-0.809799
MAX(+)	-0.46969	-0.678689	1.14838
MAZ(+)	-0.519549	-0.633283	1.15283
MBD2(+)	-0.264399	-0.841233	1.10563
MEIS1(+)	1.15468	-0.570719	-0.583956
MGA(+)	0.310678	-1.11846	0.807786
MITF(+)	-0.121432	-0.933739	1.05517
MLX(+)	0.0757037	0.959997	-1.0357
MXI1(+)	-0.614023	-0.539884	1.15391
MYB(+)	-0.483795	-0.666099	1.14989
MYC(+)	1.15095	-0.656035	-0.494912
MYCN(+)	0.023931	-1.01175	0.98782
MZF1(+)	-0.829217	-0.281307	1.11052
NCOA1(+)	-0.0718068	-0.962161	1.03397
NFATC1(+)	1.13562	-0.386749	-0.748867
NFATC2(+)	1.15025	-0.662863	-0.487384
NFE2L2(+)	0.435386	-1.14388	0.708498
NFE2L3(+)	-0.642015	-0.510174	1.15219
NFIA(+)	1.15462	-0.56518	-0.589435
NFIC(+)	-0.40104	-0.73723	1.13827
NFIL3(+)	-0.527168	-0.626118	1.15329
NFXL1(+)	1.09425	-0.866432	-0.227822
NFYB(+)	1.10667	-0.267915	-0.838753
NFYC(+)	0.84932	0.25283	-1.10215
NR1D1(+)	-0.263629	1.1054	-0.841774
NR1D2(+)	-0.173309	-0.902018	1.07533
NR1H4(+)	-0.9368	-0.116241	1.05304
NR1I2(+)	-0.517107	-0.635567	1.15267
NR1I3(+)	-0.983355	1.01585	-0.0324984
NR2C2(+)	-0.442046	-0.702799	1.14484
NR2F1(+)	1.14584	-0.449246	-0.69659
NR3C1(+)	0.522936	-1.15304	0.630106
NR5A2(+)	1.15252	-0.637739	-0.514777
PAX6(+)	-0.580866	-0.573827	1.15469
PBX3(+)	-0.589976	-0.564632	1.15461
PHF20(+)	0.0540287	-1.02592	0.97189
PITX1(+)	-0.703409	-0.441335	1.14474
POU2F1(+)	0.415092	-1.1407	0.725606
PPARA(+)	0.146448	-1.06515	0.918701
PPARG(+)	-1.11704	0.811833	0.305206
PRDM4(+)	-0.928785	-0.129762	1.05855
PRRX1(+)	-0.126476	1.05722	-0.930745
PURA(+)	0.392906	-1.13678	0.743876
RAD21(+)	-0.323808	-0.797972	1.12178
RARA(+)	1.1508	-0.657562	-0.493234
RARB(+)	0.990862	-1.00889	0.0180316
RARG(+)	-0.264132	-0.84142	1.10555
REL(+)	1.05294	-0.936939	-0.116004
RELA(+)	-1.04957	0.941686	0.10788
RFX1(+)	1.14705	-0.458578	-0.688469
RFX3(+)	-0.349824	-0.778093	1.12792
RFX5(+)	-0.487879	-0.662416	1.1503
RFXANK(+)	-0.444616	1.1452	-0.700589
RUNX2(+)	1.15425	-0.549153	-0.605096
RUNX3(+)	0.133179	-1.05992	0.926737
RXRA(+)	-0.243083	-0.856049	1.09913
RXRB(+)	-0.341447	-0.784557	1.126
SFPQ(+)	0.0690989	-1.03276	0.963658
SMAD1(+)	-1.15459	0.563465	0.591125
SMAD3(+)	-0.567931	-0.586719	1.15465
SMAD4(+)	-0.594642	-0.559884	1.15453
SOX17(+)	1.09808	-0.239751	-0.858332
SOX7(+)	1.10562	-0.264362	-0.841259
SP2(+)	-0.0503781	-0.973859	1.02424
SP4(+)	0.868179	-1.09341	0.225227
SPI1(+)	-0.602199	-0.55214	1.15434
SPIB(+)	0.632416	-1.15289	0.520474
SREBF1(+)	-0.385348	-0.749998	1.13535
SREBF2(+)	-0.602003	-0.552342	1.15434
SRF(+)	-0.663638	-0.486526	1.15016
STAT1(+)	-0.473309	-0.675477	1.14879
STAT2(+)	1.12734	-0.347271	-0.780069
STAT5A(+)	-0.2908	-0.822369	1.11317
STAT6(+)	-0.455186	-0.69143	1.14662
TAF6(+)	-0.13983	1.06256	-0.922726
TAL1(+)	1.13121	-0.364917	-0.766292
TBX21(+)	0.787814	0.337196	-1.12501
TCF12(+)	-0.434535	-0.709223	1.14376
TCF3(+)	1.03737	-0.079482	-0.957887
TCF7(+)	-0.296849	-0.817966	1.11482
TCF7L2(+)	-0.414693	-0.725939	1.14063
TEAD1(+)	-0.337816	-0.78734	1.12516
TEAD4(+)	1.11408	-0.819946	-0.294133
TEF(+)	-0.473593	-0.675225	1.14882
TFAM(+)	1.1022	-0.252995	-0.849205
TFAP4(+)	0.0719465	0.962084	-1.03403
TFDP2(+)	-0.201977	-0.883594	1.08557
TFE3(+)	0.446473	0.698987	-1.14546
TFEB(+)	-0.697027	-0.448741	1.14577
THAP1(+)	0.0391777	0.979835	-1.01901
THRA(+)	-0.369415	-0.762736	1.13215
TRMT1(+)	-0.947676	-0.0975053	1.04518
VEZF1(+)	-0.385733	-0.749688	1.13542
XBP1(+)	0.26677	-1.10633	0.839562
YY1(+)	-0.266518	-0.83974	1.10626
ZBTB14(+)	-0.714735	-0.42804	1.14278
ZBTB20(+)	-0.0776353	-0.95892	1.03655
ZBTB33(+)	-0.224347	-0.868771	1.09312
ZBTB43(+)	1.14574	-0.697186	-0.448558
ZBTB7A(+)	1.05715	-0.930846	-0.126307
ZBTB7B(+)	-0.780606	-0.346576	1.12718
ZEB1(+)	-0.172326	-0.902638	1.07496
ZFP90(+)	1.14668	-0.455651	-0.691025
ZFX(+)	0.444333	-1.14516	0.700832
ZKSCAN1(+)	-0.838836	-0.267798	1.10663
ZNF133(+)	-0.884492	-0.200603	1.0851
ZNF140(+)	-0.792557	-0.33097	1.12353
ZNF148(+)	-0.0884836	-0.952818	1.0413
ZNF189(+)	-1.00313	0.00628025	0.996845
ZNF200(+)	0.748927	0.386674	-1.1356
ZNF217(+)	-0.940977	-0.1091	1.05008
ZNF224(+)	-0.505919	-0.645948	1.15187
ZNF24(+)	1.11393	-0.293579	-0.820349
ZNF263(+)	-0.0607556	-0.968237	1.02899
ZNF266(+)	-0.431323	-0.711954	1.14328
ZNF267(+)	1.12266	-0.327392	-0.795268
ZNF280D(+)	-0.530431	-0.623031	1.15346
ZNF281(+)	-1.14918	0.476896	0.672281
ZNF333(+)	-0.611916	-0.54208	1.154
ZNF345(+)	0.587411	0.567231	-1.15464
ZNF37A(+)	0.208716	-1.08789	0.87917
ZNF384(+)	-0.550522	-0.60377	1.15429
ZNF394(+)	-0.7859	-0.339696	1.1256
ZNF426(+)	0.538237	-1.15384	0.615599
ZNF43(+)	0.8345	-1.10841	0.273914
ZNF441(+)	-0.610811	-0.54323	1.15404
ZNF445(+)	-0.697159	-0.448589	1.14575
ZNF45(+)	-0.698812	-0.446675	1.14549
ZNF480(+)	-0.524809	-0.628344	1.15315
ZNF483(+)	-0.584079	-0.570595	1.15467
ZNF518A(+)	-0.665935	-0.483977	1.14991
ZNF529(+)	1.11355	-0.821348	-0.292206
ZNF579(+)	-0.150299	-0.916343	1.06664
ZNF580(+)	-0.765432	1.13144	-0.366006
ZNF600(+)	-0.575977	-0.578722	1.1547
ZNF616(+)	-0.129884	-0.928711	1.0586
ZNF669(+)	1.01395	-0.985436	-0.0285181
ZNF670(+)	1.00913	-0.0185195	-0.990612
ZNF672(+)	-0.125206	-0.931501	1.05671
ZNF704(+)	-0.514936	-0.637591	1.15253
ZNF711(+)	0.514454	-1.15249	0.63804
ZNF718(+)	-0.275248	-0.83355	1.1088
ZNF749(+)	1.11987	-0.803697	-0.316172
ZNF768(+)	0.0160728	-1.00794	0.991867
ZNF770(+)	0.780744	-1.12714	0.346398
ZNF777(+)	-0.489049	-0.661358	1.15041
ZNF791(+)	0.926418	-1.06013	0.133709
ZNF8(+)	-0.271799	-0.836003	1.1078
ZNF814(+)	0.951959	0.0899987	-1.04196
ZSCAN21(+)	-0.87811	-0.210323	1.08843
ZXDB(+)	-0.551065	-0.603243	1.15431
NT: non-tumor liver tissue;
PT: primary liver tumor;
MT: metastatic liver tumor.

## Sheet: Table S7
Table S7. Differentially expressed genes between the TCF7+ CD8+ memory T cells and the other memory CD8+ T cells.
Genes	P_val	Avg_log2FC	Pct.1	Pct.2	P_val_adj	Dysregulation
ALB	7.07e-160	-2.09564	0.138	0.59	4e-155	Down
GNB2L1	4.69e-243	1.74715	0.662	0.175	2.66e-238	Up
GLTSCR2	6.74e-166	1.4436	0.467	0.117	3.81e-161	Up
ATP5E	2.92e-196	1.43215	0.612	0.167	1.65e-191	Up
ATP5L	1.28e-173	1.35546	0.532	0.143	7.26e-169	Up
ATP5G2	5.55e-141	1.29094	0.448	0.125	3.14e-136	Up
SELK	4.7e-98	1.11052	0.35	0.102	2.66e-93	Up
RARRES3	2.76e-108	1.11009	0.344	0.089	1.56e-103	Up
AC090498.1	4.6e-102	1.08624	0.312	0.079	2.6e-97	Up
LINC00152	2.75e-75	1.06481	0.287	0.088	1.56e-70	Up
C6orf48	1.46e-84	0.972866	0.265	0.066	8.28e-80	Up
C19orf43	2.56e-71	0.968698	0.282	0.089	1.45e-66	Up
C14orf2	8.12e-72	0.947672	0.271	0.082	4.6e-67	Up
FYB	1.06e-71	0.929245	0.268	0.078	6e-67	Up
ATP5D	1.18e-71	0.917609	0.256	0.073	6.7e-67	Up
SEPT7	1.68e-69	0.909005	0.258	0.076	9.49e-65	Up
C9orf142	2.1e-68	0.902178	0.224	0.058	1.19e-63	Up
USMG5	1.46e-64	0.864343	0.255	0.078	8.26e-60	Up
ALDOA	8.81e-56	0.847057	0.418	0.207	4.99e-51	Up
ATP5I	2.04e-65	0.846402	0.263	0.083	1.15e-60	Up
RP11-138A9.2	2.57e-47	0.830405	0.183	0.055	1.46e-42	Up
ATP5O	1.54e-64	0.825567	0.219	0.059	8.71e-60	Up
ATPIF1	1.23e-61	0.82428	0.234	0.07	6.95e-57	Up
RP11-138A9.1	5.46e-50	0.803284	0.215	0.069	3.09e-45	Up
SELT	1.45e-60	0.790391	0.206	0.055	8.2e-56	Up
MYEOV2	2.62e-55	0.781514	0.202	0.057	1.48e-50	Up
SHFM1	1.06e-52	0.772579	0.185	0.051	6.02e-48	Up
TCEB2	4.32e-51	0.768738	0.265	0.099	2.45e-46	Up
NBEAL1	3.35e-52	0.766942	0.259	0.096	1.9e-47	Up
MINOS1	1.69e-51	0.750605	0.193	0.056	9.58e-47	Up
C19orf60	4.47e-46	0.741241	0.182	0.056	2.53e-41	Up
ATP5B	5.84e-50	0.740358	0.2	0.061	3.3e-45	Up
GADD45B	1.88e-30	0.731705	0.475	0.322	1.07e-25	Up
RP11-347P5.1	1.51e-48	0.728636	0.166	0.044	8.57e-44	Up
ATP5J2	1.21e-45	0.713199	0.203	0.067	6.84e-41	Up
C11orf31	1.6e-49	0.709459	0.184	0.052	9.04e-45	Up
2023-09-15	2.1e-48	0.697338	0.188	0.057	1.19e-43	Up
AES	3.13e-43	0.690793	0.185	0.059	1.77e-38	Up
ATP5J	2.03e-47	0.689406	0.186	0.056	1.15e-42	Up
SEPT9	9.82e-43	0.687829	0.184	0.059	5.56e-38	Up
SEPT1	2.64e-45	0.684008	0.176	0.052	1.5e-40	Up
LINC00493	1.64e-46	0.681093	0.144	0.035	9.27e-42	Up
PTP4A1	1.09e-43	0.668697	0.157	0.043	6.16e-39	Up
JUN	3.77e-25	0.664469	0.691	0.563	2.13e-20	Up
ATP5H	2.34e-40	0.65936	0.156	0.046	1.33e-35	Up
CD52	2.42e-47	0.655443	0.792	0.617	1.37e-42	Up
SEPW1	4.79e-41	0.655183	0.157	0.046	2.71e-36	Up
GPX1	1.28e-36	0.643937	0.193	0.072	7.22e-32	Up
RP11-489E7.4	2.58e-38	0.637103	0.129	0.034	1.46e-33	Up
WHSC1L1	1.16e-38	0.626874	0.142	0.04	6.55e-34	Up
RP11-51J9.5	1.9e-35	0.584245	0.117	0.03	1.08e-30	Up
FAM96B	4.82e-39	0.579144	0.152	0.045	2.73e-34	Up
CH17-189H20.1	1.04e-38	0.573636	0.126	0.032	5.91e-34	Up
C14orf166	2.35e-31	0.566625	0.152	0.054	1.33e-26	Up
IER2	8.87e-15	0.56108	0.506	0.417	5.02e-10	Up
PPP1R15A	5.01e-20	0.539693	0.498	0.375	2.84e-15	Up
IGHG3	1.82e-15	0.535419	0.285	0.186	1.03e-10	Up
CTD-3252C9.4	9.69e-34	0.533431	0.112	0.028	5.49e-29	Up
ATP5A1	4.8e-24	0.51645	0.124	0.045	2.72e-19	Up
SEPT6	1.32e-28	0.50866	0.122	0.039	7.45e-24	Up
TCEB1	3.05e-25	0.494857	0.139	0.053	1.73e-20	Up
ATP5G3	2.19e-23	0.489555	0.16	0.069	1.24e-18	Up
C20orf24	2.24e-21	0.488648	0.125	0.049	1.27e-16	Up
C16orf13	8.21e-27	0.483882	0.106	0.032	4.65e-22	Up
VIM	4.83e-20	0.483054	0.65	0.544	2.73e-15	Up
LMNA	2.06e-14	0.481765	0.406	0.303	1.16e-09	Up
C10orf54	7.79e-27	0.479995	0.118	0.038	4.41e-22	Up
AC016831.7	1.87e-20	0.479862	0.125	0.051	1.06e-15	Up
FAM46C	5.58e-28	0.477838	0.102	0.028	3.16e-23	Up
HN1	4.13e-18	0.476498	0.155	0.075	2.34e-13	Up
ATP5F1	2.24e-27	0.470844	0.117	0.037	1.27e-22	Up
ITM2C	1.89e-12	0.468999	0.16	0.092	1.07e-07	Up
C19orf70	5.62e-25	0.467259	0.102	0.032	3.18e-20	Up
HMHA1	8.64e-26	0.466235	0.102	0.031	4.89e-21	Up
NEU1	3.72e-13	0.465373	0.223	0.141	2.11e-08	Up
C19orf24	5.08e-21	0.457675	0.103	0.036	2.88e-16	Up
IFRD1	8.1e-12	0.456927	0.379	0.297	4.58e-07	Up
COTL1	3.57e-19	0.451096	0.465	0.343	2.02e-14	Up
C17orf89	3.52e-24	0.449415	0.103	0.033	1.99e-19	Up
OCIAD2	3.31e-17	0.445573	0.317	0.209	1.88e-12	Up
KLF6	7.71e-17	0.434083	0.673	0.59	4.36e-12	Up
MZT2B	2.92e-17	0.431578	0.386	0.281	1.65e-12	Up
TPT1	1.03e-50	0.426586	0.965	0.935	5.85e-46	Up
CCDC109B	1.73e-23	0.425568	0.108	0.036	9.78e-19	Up
H2AFX	3.95e-12	0.416791	0.168	0.1	2.24e-07	Up
DEDD2	4.21e-10	0.413029	0.208	0.141	2.38e-05	Up
PLP2	1.04e-12	0.403669	0.321	0.231	5.9e-08	Up
C7orf73	9.14e-22	0.403089	0.105	0.036	5.17e-17	Up
ATP5C1	3.78e-17	0.400129	0.116	0.05	2.14e-12	Up
SERTAD1	5.29e-09	0.396779	0.284	0.215	0.00029964	Up
UBE2S	1.88e-08	0.390131	0.235	0.171	0.00106585	Up
SPP1	6.73e-09	0.384698	0.17	0.11	0.000380942	Up
RGCC	3.48e-11	0.37721	0.595	0.499	1.97e-06	Up
CKLF	1.42e-07	0.371822	0.363	0.305	0.0080388	Up
GADD45A	2.4e-10	0.365288	0.192	0.124	1.36e-05	Up
NR4A1	1.89e-06	0.36416	0.162	0.115	0.10672	NoSignificance
INTS6	3.85e-05	0.360358	0.19	0.149	1	NoSignificance
RNASET2	1.03e-08	0.357231	0.26	0.195	0.000585061	Up
APOBEC3G	1.35e-06	0.354503	0.23	0.179	0.0761526	NoSignificance
TRAC	5.13e-18	0.350979	0.689	0.572	2.91e-13	Up
CACYBP	1.9e-06	0.349981	0.364	0.31	0.107652	NoSignificance
DYNLL1	3.74e-10	0.345472	0.514	0.441	2.12e-05	Up
IER5	3.36e-06	0.342615	0.109	0.071	0.190307	NoSignificance
FOS	3.82e-10	0.341108	0.622	0.556	2.16e-05	Up
MARCKSL1	1.67e-05	0.339476	0.186	0.142	0.946047	NoSignificance
GADD45G	7.78e-09	0.336079	0.138	0.084	0.000440477	Up
IGKC	1.21e-19	0.335915	0.678	0.57	6.86e-15	Up
SBDS	7.61e-08	0.319492	0.331	0.268	0.00430763	Up
KLF2	5.15e-05	0.318141	0.138	0.099	1	NoSignificance
FXYD5	7.36e-09	0.315622	0.542	0.487	0.000416677	Up
H1FX	1.31e-07	0.314134	0.122	0.076	0.00742132	Up
CORO1B	0.000106951	0.31177	0.191	0.151	1	NoSignificance
EPSTI1	3.54e-09	0.309197	0.205	0.139	0.000200549	Up
TLE4	5.77e-06	0.308337	0.17	0.123	0.326441	NoSignificance
HEXIM1	0.0001236	0.306915	0.183	0.143	1	NoSignificance
CSRNP1	3.94e-06	0.30353	0.261	0.207	0.222807	NoSignificance
MZT2A	2.32e-07	0.303274	0.302	0.239	0.0131362	Up
ID3	0.0153902	0.300323	0.102	0.082	1	NoSignificance
PLK3	4.26e-07	0.295898	0.247	0.187	0.0241007	NoSignificance
KRT10	1.73e-06	0.287458	0.248	0.195	0.0980865	NoSignificance
TUBB4B	1e-06	0.287429	0.373	0.313	0.0566039	NoSignificance
CIB1	8.5e-10	0.285861	0.439	0.359	4.81e-05	NoSignificance
LTB	6.03e-07	0.285455	0.371	0.297	0.0341234	NoSignificance
CD82	1.38e-05	0.284944	0.114	0.077	0.781617	NoSignificance
HIST3H2A	3.2e-10	0.284683	0.103	0.054	1.81e-05	NoSignificance
GABPB1	4.27e-07	0.284653	0.135	0.089	0.0241741	NoSignificance
MRPL18	8.8e-05	0.284337	0.174	0.132	1	NoSignificance
RGS10	6.52e-07	0.283341	0.252	0.194	0.0369142	NoSignificance
SH3BGRL3	1.18e-10	0.281095	0.795	0.746	6.68e-06	NoSignificance
FAU	2.45e-28	0.276194	0.961	0.935	1.39e-23	NoSignificance
FOSB	9.55e-07	0.272191	0.41	0.344	0.054065	NoSignificance
FUS	1.18e-05	0.271351	0.512	0.475	0.666993	NoSignificance
SNHG9	7.66e-05	0.269442	0.158	0.118	1	NoSignificance
NXT1	2.54e-07	0.267529	0.148	0.099	0.0143804	NoSignificance
CD6	0.000111981	0.26691	0.221	0.179	1	NoSignificance
CCDC85B	1.16e-06	0.266396	0.252	0.196	0.0656917	NoSignificance
LDLRAD4	2.46e-08	0.264462	0.112	0.065	0.00139177	NoSignificance
TPI1	9.26e-08	0.263126	0.531	0.457	0.00523994	NoSignificance
SIAH2	1.44e-05	0.262719	0.155	0.112	0.812448	NoSignificance
UBB	3.89e-06	0.261858	0.888	0.856	0.220397	NoSignificance
S100A6	1.07e-09	0.261586	0.704	0.629	6.03e-05	NoSignificance
TUBA1A	5.2e-09	0.261371	0.339	0.262	0.000294281	NoSignificance
IGHA1	1.95e-08	0.260824	0.322	0.249	0.00110659	NoSignificance
PIM1	2.32e-06	0.257103	0.173	0.124	0.131218	NoSignificance
TRA2B	0.000191047	0.25532	0.37	0.332	1	NoSignificance
LGALS3	5.37e-05	0.254439	0.137	0.098	1	NoSignificance
LAPTM5	7.21e-08	0.25441	0.619	0.563	0.0040823	NoSignificance
SF3B5	7.35e-05	0.247869	0.333	0.29	1	NoSignificance
GZMA	0.000815771	0.243406	0.605	0.56	1	NoSignificance
SNHG7	0.00107706	0.240575	0.208	0.174	1	NoSignificance
TMSB4X	8.47e-22	0.23834	0.998	0.996	4.79e-17	NoSignificance
EMP3	3.49e-07	0.237749	0.396	0.331	0.0197663	NoSignificance
TOB1	0.000478218	0.233111	0.253	0.211	1	NoSignificance
SRSF5	1.68e-05	0.229861	0.552	0.515	0.952985	NoSignificance
TOMM20	2.04e-05	0.229446	0.253	0.203	1	NoSignificance
USF2	7.71e-05	0.228221	0.102	0.07	1	NoSignificance
TTC39C	0.000535153	0.227514	0.143	0.111	1	NoSignificance
CYBA	2.25e-08	0.225275	0.729	0.655	0.00127155	NoSignificance
DRAP1	3.74e-05	0.224608	0.326	0.278	1	NoSignificance
ZFAS1	4.04e-05	0.22228	0.496	0.453	1	NoSignificance
CAPG	2.75e-07	0.221904	0.129	0.082	0.0155587	NoSignificance
COMMD6	3.69e-07	0.220976	0.619	0.568	0.0208764	NoSignificance
GNLY	0.378739	0.219799	0.138	0.127	1	NoSignificance
RAC2	0.000157452	0.216364	0.426	0.389	1	NoSignificance
ACAP1	0.00141187	0.213017	0.373	0.344	1	NoSignificance
CMTM3	0.000575426	0.212626	0.141	0.108	1	NoSignificance
PFN1	2.07e-10	0.210534	0.845	0.778	1.17e-05	NoSignificance
TBC1D10C	0.000251386	0.209401	0.181	0.143	1	NoSignificance
CD48	7.26e-05	0.209098	0.43	0.379	1	NoSignificance
CXCR3	0.00187062	0.208846	0.135	0.106	1	NoSignificance
PPP1R10	0.000785801	0.208502	0.113	0.084	1	NoSignificance
NCF1	6.82e-05	0.207157	0.126	0.089	1	NoSignificance
RASAL3	0.00196697	0.206909	0.119	0.092	1	NoSignificance
SRSF9	0.00151416	0.204805	0.208	0.176	1	NoSignificance
BATF	0.00324031	0.20262	0.184	0.152	1	NoSignificance
CD3D	3.72e-07	0.199964	0.748	0.687	0.0210821	NoSignificance
ABHD3	0.000225247	0.197645	0.125	0.091	1	NoSignificance
MALAT1	4.8e-17	0.195823	0.998	0.992	2.72e-12	NoSignificance
C12orf57	9.17e-07	0.195176	0.349	0.279	0.0519158	NoSignificance
MIR4435-2HG	0.00228664	0.193507	0.114	0.086	1	NoSignificance
S100A10	8.24e-05	0.193392	0.565	0.524	1	NoSignificance
LDHA	0.000100714	0.193234	0.602	0.553	1	NoSignificance
TECR	0.00400304	0.192902	0.239	0.208	1	NoSignificance
CEBPB	0.00743178	0.192784	0.235	0.207	1	NoSignificance
ANXA11	0.00114306	0.192008	0.215	0.181	1	NoSignificance
REEP5	0.014584	0.19151	0.241	0.215	1	NoSignificance
TRABD	0.000769302	0.191239	0.124	0.094	1	NoSignificance
H2AFZ	0.0101977	0.191028	0.542	0.523	1	NoSignificance
EEF1B2	2.52e-07	0.190522	0.68	0.631	0.0142782	NoSignificance
SNHG15	0.00663601	0.190232	0.158	0.132	1	NoSignificance
BAX	0.000289251	0.190061	0.247	0.205	1	NoSignificance
HNRNPA0	0.000142566	0.189916	0.455	0.41	1	NoSignificance
TRBC2	0.0011822	0.189849	0.602	0.573	1	NoSignificance
RCAN3	0.000357854	0.189702	0.155	0.119	1	NoSignificance
S100A4	0.0257192	0.189314	0.698	0.701	1	NoSignificance
NKTR	0.0100087	0.18796	0.248	0.222	1	NoSignificance
NMRK1	0.00050181	0.186605	0.104	0.075	1	NoSignificance
GTF3A	0.00857558	0.186461	0.265	0.238	1	NoSignificance
CCT4	0.00665224	0.184749	0.262	0.23	1	NoSignificance
DEF6	0.0176359	0.183612	0.128	0.108	1	NoSignificance
HIGD2A	0.000482116	0.181843	0.344	0.304	1	NoSignificance
EEF1A1	3.33e-14	0.181557	0.991	0.979	1.88e-09	NoSignificance
MAP1LC3B	0.00228624	0.181198	0.358	0.326	1	NoSignificance
LAMTOR4	3.97e-05	0.180666	0.32	0.271	1	NoSignificance
EIF1	1.63e-09	0.17867	0.976	0.964	9.22e-05	NoSignificance
SNHG8	0.000440278	0.178148	0.327	0.285	1	NoSignificance
IGLC3	0.000622078	0.176968	0.191	0.153	1	NoSignificance
SUN2	0.00519839	0.176887	0.175	0.147	1	NoSignificance
JTB	0.000599541	0.176036	0.315	0.275	1	NoSignificance
ODC1	0.00373683	0.175183	0.151	0.123	1	NoSignificance
ATF4	0.000794741	0.174911	0.294	0.255	1	NoSignificance
ANP32B	0.00796132	0.174845	0.243	0.216	1	NoSignificance
TCP1	0.010894	0.174724	0.216	0.189	1	NoSignificance
EIF3F	5.29e-05	0.174591	0.42	0.369	1	NoSignificance
PDLIM2	0.00382892	0.174591	0.11	0.085	1	NoSignificance
TCF7	0.0237087	0.174024	0.141	0.12	1	NoSignificance
MRPS6	0.00941118	0.172904	0.202	0.175	1	NoSignificance
TUBA1B	0.00568839	0.172582	0.439	0.421	1	NoSignificance
LGALS1	0.00131983	0.171447	0.373	0.334	1	NoSignificance
DGCR6L	0.00310256	0.171131	0.133	0.105	1	NoSignificance
TNFAIP3	0.0310085	0.168511	0.55	0.531	1	NoSignificance
CDC42EP3	0.0228661	0.167209	0.13	0.11	1	NoSignificance
CD44	0.000219799	0.166811	0.555	0.51	1	NoSignificance
AKAP9	0.00217382	0.166707	0.205	0.171	1	NoSignificance
UBC	0.000225043	0.166691	0.912	0.89	1	NoSignificance
SOCS1	0.0661575	0.166167	0.194	0.177	1	NoSignificance
NACA	2.6e-06	0.165421	0.796	0.76	0.147001	NoSignificance
MYO1F	0.064057	0.165139	0.149	0.133	1	NoSignificance
H3F3B	0.00167272	0.162729	0.962	0.933	1	NoSignificance
UBL3	0.0130208	0.162634	0.108	0.087	1	NoSignificance
CCNL1	0.0014019	0.16141	0.392	0.362	1	NoSignificance
SIVA1	0.00583363	0.160187	0.175	0.147	1	NoSignificance
FNIP1	0.0184901	0.160044	0.119	0.099	1	NoSignificance
SMDT1	0.00993529	0.157054	0.291	0.262	1	NoSignificance
ARL6IP4	0.00382817	0.155317	0.342	0.311	1	NoSignificance
N4BP2L1	0.045587	0.154349	0.115	0.097	1	NoSignificance
NME3	0.00684866	0.15434	0.141	0.116	1	NoSignificance
TMEM259	0.00346379	0.154311	0.122	0.096	1	NoSignificance
RGS2	0.459985	0.153151	0.375	0.375	1	NoSignificance
RBBP6	0.00374586	0.15276	0.148	0.119	1	NoSignificance
TMEM173	0.0847598	0.152516	0.148	0.132	1	NoSignificance
CSK	0.0133911	0.152288	0.102	0.081	1	NoSignificance
STK17A	0.00307363	0.151924	0.394	0.358	1	NoSignificance
TRBC1	0.0286079	0.150121	0.435	0.402	1	NoSignificance
LYZ	0.000185274	0.149586	0.152	0.114	1	NoSignificance
HNRNPA1	1.23e-05	0.149434	0.831	0.787	0.694127	NoSignificance
CCR7	0.0067341	0.149289	0.114	0.088	1	NoSignificance
POLR2J3	0.141569	0.149238	0.164	0.149	1	NoSignificance
LAT	0.0324594	0.148914	0.218	0.196	1	NoSignificance
C12orf75	0.0519697	0.148764	0.182	0.165	1	NoSignificance
TNIP1	0.0346472	0.147656	0.12	0.102	1	NoSignificance
UBA52	4.6e-08	0.144377	0.928	0.896	0.00260633	NoSignificance
SNRPB	0.00600597	0.144106	0.338	0.311	1	NoSignificance
DNPH1	0.0828685	0.142981	0.125	0.109	1	NoSignificance
NAP1L1	0.00109489	0.14281	0.492	0.463	1	NoSignificance
ANKRD28	0.0960096	0.142522	0.13	0.115	1	NoSignificance
BTF3	3.36e-05	0.142476	0.742	0.704	1	NoSignificance
RABAC1	0.00693226	0.142323	0.287	0.257	1	NoSignificance
MYLIP	0.0198804	0.141365	0.149	0.127	1	NoSignificance
ITGAE	0.0287186	0.139496	0.115	0.096	1	NoSignificance
SRSF8	0.0419533	0.138136	0.128	0.109	1	NoSignificance
SAP18	0.0186766	0.135392	0.475	0.457	1	NoSignificance
S100A11	0.0138122	0.135046	0.441	0.411	1	NoSignificance
YPEL3	0.0244717	0.134932	0.122	0.101	1	NoSignificance
PSTPIP1	0.0408231	0.133822	0.119	0.101	1	NoSignificance
DAD1	0.00747874	0.132414	0.298	0.268	1	NoSignificance
KDM2A	0.12778	0.132295	0.104	0.092	1	NoSignificance
CTSA	0.0470788	0.132194	0.112	0.095	1	NoSignificance
TMEM160	0.0205895	0.131863	0.15	0.128	1	NoSignificance
TUBA1C	0.0302099	0.130356	0.102	0.083	1	NoSignificance
TSPO	0.0464398	0.130252	0.271	0.249	1	NoSignificance
PCBP2	0.00418216	0.129488	0.411	0.375	1	NoSignificance
IDS	0.0439089	0.129191	0.34	0.319	1	NoSignificance
UBE2D2	0.0146856	0.128416	0.312	0.288	1	NoSignificance
GLIPR2	0.121974	0.127645	0.116	0.104	1	NoSignificance
SRSF3	0.0285846	0.126821	0.471	0.452	1	NoSignificance
PCGF5	0.00889355	0.126291	0.112	0.088	1	NoSignificance
PCF11	0.0774972	0.125962	0.105	0.091	1	NoSignificance
OXA1L	0.521971	0.124092	0.108	0.105	1	NoSignificance
ZFAND2A	0.00339736	0.123843	0.157	0.127	1	NoSignificance
UPP1	0.00637348	0.123628	0.155	0.126	1	NoSignificance
CKS2	0.588395	0.123436	0.212	0.21	1	NoSignificance
NXF1	0.074105	0.123298	0.103	0.088	1	NoSignificance
LY6E	0.0242426	0.122641	0.366	0.343	1	NoSignificance
RILPL2	0.430936	0.121876	0.19	0.187	1	NoSignificance
YME1L1	0.25536	0.121602	0.135	0.126	1	NoSignificance
DDIT3	0.0584425	0.121141	0.152	0.132	1	NoSignificance
RNF166	0.0173903	0.11946	0.13	0.107	1	NoSignificance
OSBPL8	0.0224619	0.11938	0.111	0.091	1	NoSignificance
HMGA1	0.00651271	0.119028	0.125	0.101	1	NoSignificance
TXNL4A	0.086563	0.118064	0.104	0.09	1	NoSignificance
GAPDH	0.00957875	0.116486	0.868	0.835	1	NoSignificance
FAM118A	0.0845535	0.115811	0.138	0.123	1	NoSignificance
NDUFB10	0.0658304	0.114317	0.214	0.195	1	NoSignificance
STUB1	0.0832404	0.113984	0.165	0.15	1	NoSignificance
CCDC12	0.136369	0.113507	0.196	0.182	1	NoSignificance
TMEM219	0.0130628	0.113439	0.175	0.15	1	NoSignificance
VASP	0.310531	0.113077	0.145	0.138	1	NoSignificance
CHMP1B	0.056285	0.112727	0.29	0.27	1	NoSignificance
METTL9	0.120068	0.112441	0.18	0.166	1	NoSignificance
AHNAK	0.261473	0.109595	0.131	0.122	1	NoSignificance
PPP4R3A	0.427713	0.109286	0.103	0.098	1	NoSignificance
ARHGEF1	0.309157	0.108805	0.209	0.205	1	NoSignificance
RTN4	0.128555	0.108763	0.211	0.197	1	NoSignificance
IQGAP1	0.180215	0.108299	0.204	0.192	1	NoSignificance
MAFF	0.0135845	0.108107	0.116	0.093	1	NoSignificance
UXT	0.0338196	0.108081	0.289	0.267	1	NoSignificance
TOB2	0.286964	0.107725	0.138	0.129	1	NoSignificance
TMEM147	0.0656311	0.106931	0.128	0.112	1	NoSignificance
BCL7B	0.0792499	0.106918	0.127	0.111	1	NoSignificance
TAF7	0.104135	0.106713	0.245	0.232	1	NoSignificance
NEDD9	0.198148	0.106305	0.11	0.099	1	NoSignificance
CD2	0.00588844	0.106281	0.596	0.552	1	NoSignificance
LSM7	0.203808	0.105855	0.225	0.216	1	NoSignificance
GTF3C6	0.181499	0.10568	0.147	0.135	1	NoSignificance
IAH1	0.447707	0.105467	0.11	0.105	1	NoSignificance
TSTD1	0.103158	0.104376	0.202	0.185	1	NoSignificance
TMEM14B	0.126936	0.103317	0.165	0.15	1	NoSignificance
SDF2	0.152847	0.102831	0.11	0.098	1	NoSignificance
NSA2	0.173121	0.101971	0.166	0.154	1	NoSignificance
CD99	0.0111367	0.10171	0.514	0.488	1	NoSignificance
NDUFB11	0.0407848	0.100931	0.322	0.304	1	NoSignificance
SNRPF	0.14878	0.100649	0.212	0.2	1	NoSignificance
SHISA5	0.172084	0.100617	0.123	0.112	1	NoSignificance
PDCL3	0.0809126	0.100434	0.188	0.168	1	NoSignificance
EIF4A2	0.0256403	0.100375	0.595	0.575	1	NoSignificance
EIF4H	0.377321	0.100138	0.154	0.148	1	NoSignificance
IRF1	0.244682	0.099606	0.348	0.335	1	NoSignificance
COMMD7	0.146294	0.0990164	0.127	0.114	1	NoSignificance
RBPJ	0.362726	0.098258	0.181	0.173	1	NoSignificance
GRB2	0.353487	0.097147	0.122	0.115	1	NoSignificance
POLR2G	0.102148	0.0970782	0.148	0.133	1	NoSignificance
TMC6	0.608091	0.096991	0.107	0.105	1	NoSignificance
OSTF1	0.177203	0.0969578	0.232	0.219	1	NoSignificance
POLR2A	0.0732554	0.0968401	0.108	0.092	1	NoSignificance
ARL4A	0.18594	0.0967567	0.229	0.216	1	NoSignificance
NSMCE3	0.182561	0.0967003	0.135	0.123	1	NoSignificance
HNRNPH3	0.244699	0.0963832	0.165	0.154	1	NoSignificance
SF1	0.0548269	0.0962457	0.288	0.269	1	NoSignificance
SCAND1	0.100887	0.0956623	0.26	0.243	1	NoSignificance
PKM	0.0916231	0.0955187	0.288	0.273	1	NoSignificance
COX8A	0.0884034	0.0953593	0.388	0.379	1	NoSignificance
SFPQ	0.0369445	0.0948085	0.338	0.312	1	NoSignificance
WAS	0.199327	0.0945878	0.149	0.139	1	NoSignificance
ARRB2	0.219412	0.0941861	0.125	0.115	1	NoSignificance
NAA38	0.260849	0.0941061	0.154	0.145	1	NoSignificance
TRMT112	0.100936	0.0939272	0.398	0.385	1	NoSignificance
PFDN5	0.00391108	0.0935726	0.828	0.805	1	NoSignificance
PRKCSH	0.0436846	0.0933405	0.113	0.095	1	NoSignificance
PHB2	0.100728	0.0913552	0.112	0.098	1	NoSignificance
IMP3	0.131861	0.0903912	0.129	0.116	1	NoSignificance
CLTB	0.204777	0.0897012	0.145	0.134	1	NoSignificance
TOMM7	0.00592104	0.0889654	0.697	0.666	1	NoSignificance
LUZP1	0.0577262	0.0887331	0.102	0.085	1	NoSignificance
SLC38A2	0.120092	0.0882165	0.222	0.204	1	NoSignificance
PHPT1	0.136679	0.0875799	0.172	0.155	1	NoSignificance
CMC2	0.115113	0.0868272	0.182	0.167	1	NoSignificance
YBX1	0.0322874	0.0864177	0.592	0.562	1	NoSignificance
ZFAND5	0.128296	0.0859948	0.272	0.258	1	NoSignificance
IFI27L2	0.628834	0.0855255	0.196	0.195	1	NoSignificance
HNRNPDL	0.0205106	0.0846719	0.498	0.466	1	NoSignificance
APH1A	0.345803	0.0840439	0.126	0.12	1	NoSignificance
RNF139	0.171441	0.083752	0.21	0.196	1	NoSignificance
SLC3A2	0.251079	0.0836208	0.227	0.216	1	NoSignificance
ASH1L	0.252778	0.0825955	0.105	0.096	1	NoSignificance
ZNF428	0.213992	0.0825724	0.115	0.105	1	NoSignificance
RSRP1	0.18924	0.0818527	0.368	0.361	1	NoSignificance
TUBB2A	0.245772	0.0814126	0.102	0.092	1	NoSignificance
OXNAD1	0.0791742	0.0813649	0.129	0.113	1	NoSignificance
PTBP1	0.215715	0.0813255	0.141	0.131	1	NoSignificance
RALY	0.259487	0.0813166	0.186	0.176	1	NoSignificance
PTP4A2	0.235419	0.0811483	0.263	0.253	1	NoSignificance
ARID5A	0.309557	0.0804648	0.248	0.24	1	NoSignificance
SNRPD2	0.0179417	0.0803578	0.547	0.518	1	NoSignificance
ATG2A	0.519332	0.0798503	0.112	0.108	1	NoSignificance
ALKBH5	0.208453	0.0797538	0.114	0.104	1	NoSignificance
PMF1	0.326756	0.0796595	0.125	0.117	1	NoSignificance
PIN1	0.330155	0.079484	0.133	0.126	1	NoSignificance
SLC25A5	0.485907	0.0788826	0.374	0.374	1	NoSignificance
TRAPPC6A	0.338749	0.0786966	0.12	0.113	1	NoSignificance
JCHAIN	0.0629186	0.0784499	0.118	0.101	1	NoSignificance
GTF2A2	0.526085	0.0779971	0.125	0.121	1	NoSignificance
GLUD1	0.139753	0.0763618	0.12	0.107	1	NoSignificance
CLIC1	0.192917	0.0753568	0.53	0.523	1	NoSignificance
ORMDL1	0.298892	0.0744131	0.161	0.152	1	NoSignificance
IFNG	0.663241	0.0742267	0.176	0.184	1	NoSignificance
TTC19	0.360288	0.0742229	0.105	0.097	1	NoSignificance
RBCK1	0.627423	0.0738655	0.128	0.127	1	NoSignificance
POLR1D	0.139105	0.0731686	0.205	0.191	1	NoSignificance
EIF5A	0.25112	0.0731098	0.179	0.169	1	NoSignificance
DOK2	0.714176	0.0729796	0.248	0.25	1	NoSignificance
CMPK1	0.00640599	0.0728612	0.295	0.26	1	NoSignificance
SRRM2	0.42197	0.0727791	0.202	0.198	1	NoSignificance
IRF2BP2	0.267629	0.0722245	0.127	0.117	1	NoSignificance
PPP1R7	0.380769	0.0720066	0.105	0.099	1	NoSignificance
TMSB10	0.00202653	0.0717794	0.978	0.973	1	NoSignificance
PSENEN	0.585594	0.0709084	0.107	0.104	1	NoSignificance
STT3B	0.50502	0.0705204	0.128	0.124	1	NoSignificance
RASSF5	0.714107	0.0701331	0.143	0.143	1	NoSignificance
RNPS1	0.173092	0.0695771	0.229	0.216	1	NoSignificance
PAFAH1B1	0.658907	0.0694967	0.119	0.117	1	NoSignificance
MIDN	0.110962	0.0694369	0.152	0.135	1	NoSignificance
CD96	0.326341	0.0694152	0.276	0.271	1	NoSignificance
ZCRB1	0.99508	0.0694114	0.099	0.102	1	NoSignificance
TC2N	0.679694	0.0691072	0.152	0.152	1	NoSignificance
ID2	0.00413643	0.0687892	0.645	0.6	1	NoSignificance
OTUB1	0.489847	0.0677151	0.12	0.115	1	NoSignificance
ALKBH7	0.157389	0.0660229	0.119	0.106	1	NoSignificance
PPP1R18	0.412768	0.0659936	0.188	0.182	1	NoSignificance
ANXA1	0.0245829	0.0659244	0.615	0.566	1	NoSignificance
SRSF7	0.230565	0.0651463	0.648	0.639	1	NoSignificance
WDR83OS	0.113411	0.06442	0.248	0.23	1	NoSignificance
POLR2C	0.171617	0.0636617	0.125	0.113	1	NoSignificance
JOSD1	0.48335	0.0632791	0.12	0.115	1	NoSignificance
LCK	0.0646394	0.0627691	0.355	0.334	1	NoSignificance
MRPL41	0.177838	0.0624069	0.19	0.177	1	NoSignificance
RNF167	0.282954	0.0621262	0.142	0.133	1	NoSignificance
MYO1G	0.433445	0.0620065	0.118	0.112	1	NoSignificance
LSM4	0.733667	0.061884	0.125	0.123	1	NoSignificance
SLC9A3R1	0.493748	0.0616511	0.123	0.118	1	NoSignificance
MAP2K3	0.304583	0.0615768	0.102	0.094	1	NoSignificance
CNN2	0.411706	0.0607327	0.177	0.171	1	NoSignificance
NECAP2	0.759069	0.0607109	0.107	0.106	1	NoSignificance
NDUFA4	0.0237584	0.0593836	0.512	0.478	1	NoSignificance
RSBN1	0.861889	0.0592315	0.129	0.134	1	NoSignificance
TNFRSF14	0.533007	0.0590069	0.144	0.14	1	NoSignificance
ZFP36L1	0.35692	0.0585739	0.258	0.251	1	NoSignificance
ATF7IP	0.819295	0.058352	0.104	0.104	1	NoSignificance
FAM162A	0.888376	0.0582935	0.108	0.11	1	NoSignificance
EVL	0.124908	0.0576144	0.433	0.422	1	NoSignificance
RBM17	0.607248	0.0570617	0.117	0.114	1	NoSignificance
C1QBP	0.389044	0.0564137	0.12	0.113	1	NoSignificance
CCT8	0.748452	0.0561787	0.176	0.177	1	NoSignificance
EIF3L	0.342314	0.0561065	0.288	0.283	1	NoSignificance
NEDD8	0.381464	0.0560602	0.328	0.326	1	NoSignificance
ERP29	0.577403	0.0560274	0.298	0.302	1	NoSignificance
CD27	0.53201	0.0559954	0.17	0.165	1	NoSignificance
DDX3X	0.48814	0.055995	0.296	0.293	1	NoSignificance
UBAC2	0.709317	0.0558839	0.1	0.098	1	NoSignificance
NCOR1	0.842503	0.0558688	0.19	0.194	1	NoSignificance
CITED2	0.325628	0.0557004	0.284	0.274	1	NoSignificance
ERN1	0.398068	0.0551546	0.125	0.118	1	NoSignificance
H2AFV	0.529096	0.0550463	0.248	0.248	1	NoSignificance
TIAL1	0.544227	0.055039	0.113	0.108	1	NoSignificance
CSTB	0.506296	0.0547458	0.282	0.282	1	NoSignificance
DUSP10	0.897993	0.0546089	0.125	0.126	1	NoSignificance
POLR2F	0.093338	0.0545671	0.181	0.163	1	NoSignificance
PRDX2	0.239233	0.0545579	0.209	0.199	1	NoSignificance
DYNLRB1	0.698735	0.0541831	0.183	0.183	1	NoSignificance
HNRNPAB	0.71743	0.0539902	0.115	0.114	1	NoSignificance
RWDD1	0.524294	0.053474	0.228	0.225	1	NoSignificance
SF3B2	0.708021	0.0532834	0.218	0.221	1	NoSignificance
NOP56	0.38339	0.0528397	0.193	0.186	1	NoSignificance
LAMTOR5	0.985566	0.0526303	0.214	0.221	1	NoSignificance
CDKN1A	0.2174	0.0524018	0.148	0.136	1	NoSignificance
CORO1A	0.0894037	0.0523729	0.586	0.563	1	NoSignificance
SRSF2	0.229165	0.0522798	0.55	0.54	1	NoSignificance
FGFR1OP2	0.781591	0.0520078	0.218	0.222	1	NoSignificance
FAM107B	0.176756	0.05163	0.164	0.15	1	NoSignificance
CD5	0.525208	0.0510109	0.111	0.106	1	NoSignificance
ETF1	0.565103	0.0508764	0.138	0.132	1	NoSignificance
GSTK1	0.59811	0.0499618	0.352	0.356	1	NoSignificance
TMEM50A	0.416912	0.0499459	0.301	0.302	1	NoSignificance
EIF4A3	0.280295	0.0494787	0.257	0.249	1	NoSignificance
ATF3	0.0731876	0.0489229	0.132	0.114	1	NoSignificance
HERPUD2	0.463626	0.0483077	0.179	0.174	1	NoSignificance
TSC22D4	0.465169	0.0482602	0.145	0.139	1	NoSignificance
RANBP1	0.45658	0.0481991	0.171	0.166	1	NoSignificance
SH3KBP1	0.879121	0.04813	0.203	0.206	1	NoSignificance
GUK1	0.149706	0.0481097	0.464	0.456	1	NoSignificance
PERP	0.56985	0.0473894	0.103	0.099	1	NoSignificance
NENF	0.723837	0.0472667	0.109	0.108	1	NoSignificance
TMEM230	0.687178	0.0471018	0.225	0.227	1	NoSignificance
CALR	0.396944	0.0470181	0.412	0.409	1	NoSignificance
DUT	0.966607	0.0466835	0.138	0.142	1	NoSignificance
HLA-F	0.74633	0.0465995	0.348	0.35	1	NoSignificance
MRPS15	0.26115	0.0462736	0.103	0.093	1	NoSignificance
APOBEC3C	0.756435	0.0461714	0.161	0.161	1	NoSignificance
ISCU	0.773124	0.04606	0.216	0.218	1	NoSignificance
SEC61G	0.267872	0.0457635	0.362	0.357	1	NoSignificance
BCL2	0.623498	0.0453938	0.103	0.099	1	NoSignificance
DAP3	0.648023	0.0441425	0.103	0.1	1	NoSignificance
GNB2	0.594611	0.0434976	0.143	0.141	1	NoSignificance
OTUD6B-AS1	0.411112	0.0433053	0.125	0.118	1	NoSignificance
ARHGAP15	0.814807	0.0432975	0.148	0.148	1	NoSignificance
HCLS1	0.293406	0.0432555	0.194	0.184	1	NoSignificance
PGK1	0.687139	0.0430831	0.385	0.396	1	NoSignificance
RSBN1L	0.741541	0.0428495	0.095	0.101	1	NoSignificance
DPP7	0.600877	0.0426482	0.177	0.175	1	NoSignificance
MRPS21	0.809422	0.0426385	0.21	0.213	1	NoSignificance
PRRC2C	0.444681	0.0426023	0.298	0.296	1	NoSignificance
C4orf48	0.616669	0.0421755	0.113	0.109	1	NoSignificance
MGST3	0.364746	0.0414799	0.167	0.16	1	NoSignificance
FAAP20	0.251339	0.0412832	0.113	0.103	1	NoSignificance
LRPAP1	0.606551	0.0412006	0.141	0.138	1	NoSignificance
EMC4	0.784755	0.0411837	0.118	0.118	1	NoSignificance
ANP32E	0.507105	0.041076	0.153	0.148	1	NoSignificance
GADD45GIP1	0.750599	0.0409938	0.177	0.178	1	NoSignificance
TMEM123	0.659151	0.0406624	0.192	0.192	1	NoSignificance
TMEM243	0.429933	0.0405116	0.144	0.136	1	NoSignificance
PPP1CC	0.367154	0.039555	0.17	0.163	1	NoSignificance
TMEM165	0.823133	0.0395213	0.134	0.139	1	NoSignificance
PBXIP1	0.583222	0.03911	0.192	0.206	1	NoSignificance
EIF3G	0.459446	0.0389414	0.325	0.324	1	NoSignificance
CFL1	0.518791	0.0388684	0.822	0.806	1	NoSignificance
CHCHD7	0.571012	0.038695	0.132	0.128	1	NoSignificance
HCST	0.121701	0.0386633	0.617	0.6	1	NoSignificance
GPSM3	0.425238	0.0386548	0.366	0.365	1	NoSignificance
ZMYM2	0.791725	0.0381198	0.102	0.107	1	NoSignificance
VMP1	0.757051	0.0379899	0.178	0.178	1	NoSignificance
NDUFB3	0.971171	0.0379389	0.113	0.116	1	NoSignificance
PTPN7	0.872503	0.0378638	0.255	0.261	1	NoSignificance
FKBP8	0.81144	0.0373738	0.232	0.242	1	NoSignificance
BRD2	0.360378	0.0370826	0.305	0.296	1	NoSignificance
SNRNP70	0.638364	0.0365723	0.135	0.133	1	NoSignificance
PSMB9	0.791313	0.0363675	0.372	0.385	1	NoSignificance
PPP1CA	0.542432	0.0359279	0.252	0.252	1	NoSignificance
EVI2B	0.511428	0.035785	0.284	0.282	1	NoSignificance
SEC11A	0.202104	0.0351994	0.19	0.176	1	NoSignificance
ZNHIT3	0.952834	0.0351445	0.109	0.112	1	NoSignificance
LRP10	0.999054	0.035046	0.103	0.105	1	NoSignificance
CYLD	0.804226	0.034745	0.141	0.141	1	NoSignificance
SERP1	0.239472	0.0346362	0.445	0.438	1	NoSignificance
COX7C	0.233238	0.0344883	0.727	0.723	1	NoSignificance
EPC1	0.493125	0.0344258	0.209	0.203	1	NoSignificance
RCN2	0.411865	0.0331928	0.1	0.094	1	NoSignificance
AHSA1	0.801144	0.0331151	0.165	0.165	1	NoSignificance
CAPN2	0.805977	0.0324077	0.118	0.123	1	NoSignificance
UFC1	0.382584	0.0323524	0.242	0.232	1	NoSignificance
AZIN1	0.362603	0.0322228	0.134	0.125	1	NoSignificance
TAPBP	0.481373	0.0321954	0.268	0.266	1	NoSignificance
ARIH1	0.509999	0.031873	0.109	0.104	1	NoSignificance
MYCBP2	0.659193	0.0317323	0.122	0.119	1	NoSignificance
MRPL55	0.885388	0.03171	0.1	0.1	1	NoSignificance
TMEM256	0.974487	0.0308535	0.138	0.141	1	NoSignificance
GPX4	0.0640601	0.0307641	0.385	0.359	1	NoSignificance
RBM8A	0.899309	0.0305157	0.485	0.501	1	NoSignificance
ICAM3	0.774909	0.0304737	0.285	0.291	1	NoSignificance
PTMA	0.343732	0.0302975	0.984	0.98	1	NoSignificance
RBX1	0.753166	0.0296951	0.211	0.214	1	NoSignificance
ATP1A1	0.624143	0.0295079	0.239	0.239	1	NoSignificance
BAG1	0.334334	0.0291957	0.105	0.097	1	NoSignificance
SEC61B	0.600734	0.0290742	0.333	0.337	1	NoSignificance
PDAP1	0.412617	0.0288037	0.111	0.104	1	NoSignificance
GNG5	0.556725	0.0285929	0.201	0.198	1	NoSignificance
NDUFS8	0.993934	0.0285601	0.153	0.158	1	NoSignificance
MRPL51	0.957618	0.028459	0.149	0.151	1	NoSignificance
TBCB	0.792707	0.0284463	0.141	0.14	1	NoSignificance
EIF3H	0.347945	0.0281924	0.39	0.379	1	NoSignificance
RSRC2	0.942506	0.0277907	0.28	0.29	1	NoSignificance
RAB2A	0.638331	0.0277862	0.135	0.145	1	NoSignificance
COX5A	0.45915	0.0274528	0.21	0.206	1	NoSignificance
GALM	0.893242	0.0274416	0.115	0.119	1	NoSignificance
DAZAP2	0.365052	0.027193	0.321	0.315	1	NoSignificance
PDCD6	0.205944	0.0270722	0.116	0.104	1	NoSignificance
B2M	0.100818	0.0266102	0.998	0.996	1	NoSignificance
VDAC2	0.986216	0.0265647	0.189	0.194	1	NoSignificance
UQCRH	0.507184	0.0265122	0.408	0.406	1	NoSignificance
ABHD14B	0.928089	0.0264763	0.129	0.133	1	NoSignificance
DNTTIP2	0.676413	0.0255244	0.154	0.15	1	NoSignificance
MTCH1	0.851328	0.0250572	0.121	0.121	1	NoSignificance
CASP8	0.966078	0.0248593	0.119	0.121	1	NoSignificance
POLR2J	0.851542	0.0241278	0.143	0.144	1	NoSignificance
ACTN4	0.582095	0.0237854	0.138	0.148	1	NoSignificance
GMFG	0.950813	0.0237225	0.475	0.486	1	NoSignificance
NAPA	0.461346	0.0236417	0.115	0.108	1	NoSignificance
ARPC3	0.5232	0.0234049	0.512	0.505	1	NoSignificance
TSPYL2	0.662635	0.0232082	0.253	0.252	1	NoSignificance
ENO1	0.777143	0.0229637	0.434	0.456	1	NoSignificance
PRNP	0.992598	0.0229146	0.158	0.162	1	NoSignificance
AUP1	0.922856	0.0223744	0.135	0.139	1	NoSignificance
CD37	0.351962	0.0221695	0.467	0.459	1	NoSignificance
MBNL1	0.959086	0.022077	0.229	0.236	1	NoSignificance
PQBP1	0.596335	0.0218789	0.119	0.115	1	NoSignificance
SMC4	0.936482	0.0218643	0.101	0.103	1	NoSignificance
XRN2	0.444725	0.0214504	0.092	0.102	1	NoSignificance
SRSF10	0.831826	0.0213206	0.158	0.165	1	NoSignificance
MRPL54	0.766293	0.0211134	0.132	0.139	1	NoSignificance
RNF213	0.523917	0.0208469	0.225	0.242	1	NoSignificance
IDH2	0.756322	0.020362	0.169	0.179	1	NoSignificance
FAM32A	0.420755	0.0203506	0.1	0.093	1	NoSignificance
SSNA1	0.947494	0.0201555	0.128	0.131	1	NoSignificance
GIMAP2	0.891154	0.0200731	0.098	0.101	1	NoSignificance
MAGOH	0.652664	0.019938	0.182	0.179	1	NoSignificance
ANP32A	0.650573	0.0197989	0.137	0.146	1	NoSignificance
SUMF2	0.938471	0.0196059	0.102	0.104	1	NoSignificance
STAT3	0.775154	0.0193173	0.245	0.247	1	NoSignificance
FTH1	0.42074	0.0192839	0.95	0.918	1	NoSignificance
LSM2	0.977422	0.0190433	0.104	0.106	1	NoSignificance
UBE2L6	0.737131	0.0189849	0.153	0.161	1	NoSignificance
JAML	0.291277	0.0188935	0.12	0.134	1	NoSignificance
CLPP	0.56844	0.0188778	0.123	0.132	1	NoSignificance
PTPN2	0.61601	0.0185974	0.127	0.124	1	NoSignificance
DEGS1	0.930409	0.0185744	0.111	0.113	1	NoSignificance
SUMO3	0.877328	0.0184947	0.126	0.126	1	NoSignificance
MIEN1	0.305921	0.0184341	0.108	0.121	1	NoSignificance
AAK1	0.596238	0.0180906	0.235	0.233	1	NoSignificance
UBE2K	0.351957	0.0170593	0.112	0.103	1	NoSignificance
NDUFB7	0.92144	0.0165692	0.182	0.188	1	NoSignificance
DUSP4	0.0672397	0.0165388	0.259	0.23	1	NoSignificance
PIK3IP1	0.613079	0.0161754	0.312	0.311	1	NoSignificance
APRT	0.350001	0.0161624	0.365	0.359	1	NoSignificance
CUTA	0.488257	0.0157185	0.368	0.365	1	NoSignificance
CD3E	0.330313	0.0153467	0.598	0.587	1	NoSignificance
ENSA	0.691941	0.0146208	0.252	0.253	1	NoSignificance
GNAS	0.96984	0.0145238	0.29	0.299	1	NoSignificance
ACTG1	0.292535	0.0144672	0.77	0.737	1	NoSignificance
SSR2	0.348727	0.0144631	0.445	0.438	1	NoSignificance
DCTN3	0.851538	0.0143035	0.131	0.132	1	NoSignificance
CAMTA1	0.537356	0.0142769	0.098	0.107	1	NoSignificance
MAF1	0.863559	0.0141585	0.16	0.167	1	NoSignificance
SNRPN	0.694116	0.0140364	0.218	0.216	1	NoSignificance
TMED4	0.622322	0.0136515	0.112	0.12	1	NoSignificance
ACP1	0.826386	0.0134573	0.13	0.135	1	NoSignificance
SIGIRR	0.322492	0.0130924	0.151	0.168	1	NoSignificance
RSF1	0.840689	0.0126238	0.115	0.119	1	NoSignificance
EFHD2	0.991639	0.0125809	0.115	0.117	1	NoSignificance
NDUFB8	0.942656	0.0124547	0.293	0.301	1	NoSignificance
SS18L2	0.232082	0.0121847	0.212	0.198	1	NoSignificance
BTG2	0.256085	0.0121642	0.281	0.307	1	NoSignificance
MAX	0.615567	0.0117651	0.108	0.115	1	NoSignificance
MAP7D1	0.913347	0.0117581	0.102	0.103	1	NoSignificance
NT5C3A	0.783944	0.0114861	0.115	0.113	1	NoSignificance
SUPT4H1	0.627204	0.0111685	0.182	0.178	1	NoSignificance
XCL2	0.187078	0.0108019	0.121	0.137	1	NoSignificance
RABGAP1L	0.888281	0.0105189	0.123	0.127	1	NoSignificance
UQCRFS1	0.535183	0.0104783	0.165	0.178	1	NoSignificance
IGBP1	0.630024	0.010311	0.136	0.133	1	NoSignificance
PRDX5	0.878143	0.010169	0.221	0.224	1	NoSignificance
IFI6	0.616847	0.0100655	0.113	0.119	1	NoSignificance
SAMD3	0.874964	0.00996684	0.116	0.116	1	NoSignificance
NAA10	0.581635	0.00986376	0.102	0.097	1	NoSignificance
HLA-C	0.53128	0.00985124	0.969	0.922	1	NoSignificance
AURKAIP1	0.557343	0.00977269	0.165	0.177	1	NoSignificance
PHF1	0.533279	0.00962916	0.118	0.127	1	NoSignificance
BIRC2	0.622589	0.00942909	0.11	0.116	1	NoSignificance
ST13	0.686659	0.00934294	0.275	0.276	1	NoSignificance
RHBDD2	0.918094	0.00863307	0.146	0.149	1	NoSignificance
PSMD9	0.958667	0.00856194	0.108	0.11	1	NoSignificance
NDUFS7	0.533406	0.0075862	0.154	0.166	1	NoSignificance
MRPS7	0.868006	0.00737246	0.111	0.114	1	NoSignificance
POLR2E	0.701048	0.00711182	0.122	0.12	1	NoSignificance
OAT	0.805426	0.00674356	0.145	0.144	1	NoSignificance
TAF1D	0.40743	0.00631014	0.211	0.228	1	NoSignificance
LAMTOR1	0.74582	0.00630351	0.138	0.145	1	NoSignificance
TSC22D3	0.623579	0.00602678	0.837	0.864	1	NoSignificance
CGGBP1	0.987801	0.00574305	0.108	0.11	1	NoSignificance
TRAF3IP3	0.248917	0.00571092	0.118	0.134	1	NoSignificance
HMGN2	0.245267	0.00560464	0.379	0.368	1	NoSignificance
OCIAD1	0.77399	0.00532395	0.138	0.145	1	NoSignificance
MGAT4A	0.680167	0.00526803	0.14	0.136	1	NoSignificance
IGHG4	2.43e-09	0.00519469	0.402	0.296	0.000137356	NoSignificance
SNRPE	0.948189	0.00507334	0.172	0.174	1	NoSignificance
ATM	0.959185	0.00468802	0.102	0.104	1	NoSignificance
EGR1	0.931111	0.00431313	0.099	0.101	1	NoSignificance
PGAM1	0.603635	0.00411078	0.212	0.225	1	NoSignificance
FIS1	0.75377	0.00397732	0.178	0.177	1	NoSignificance
TMEM258	0.91346	0.00388875	0.327	0.336	1	NoSignificance
PPHLN1	0.603005	0.00383296	0.127	0.135	1	NoSignificance
NDUFA1	0.845227	0.00345796	0.391	0.4	1	NoSignificance
PDIA3	0.7528	0.00299515	0.326	0.329	1	NoSignificance
LAMP1	0.998311	0.0028505	0.159	0.162	1	NoSignificance
DPM3	0.678344	0.00268896	0.095	0.101	1	NoSignificance
ATF6B	0.891009	0.00267674	0.098	0.101	1	NoSignificance
CCDC59	0.698601	0.00259811	0.157	0.165	1	NoSignificance
MED10	0.855988	0.00232088	0.185	0.187	1	NoSignificance
CNOT7	0.987319	0.00226517	0.101	0.103	1	NoSignificance
VPS28	0.618196	0.00221681	0.216	0.229	1	NoSignificance
CYTH1	0.458977	0.00191086	0.105	0.114	1	NoSignificance
H2AFJ	0.795306	0.00112379	0.131	0.129	1	NoSignificance
PLEKHB2	0.455997	0.00103861	0.102	0.112	1	NoSignificance
RPF1	0.783726	0.000367398	0.097	0.101	1	NoSignificance
ANKRD44	0.945082	7.06e-05	0.141	0.144	1	NoSignificance
COX4I1	0.737335	-0.000867165	0.712	0.718	1	NoSignificance
FNBP4	0.758339	-0.000917386	0.112	0.116	1	NoSignificance
ZNF131	0.329269	-0.00118943	0.103	0.115	1	NoSignificance
TXN	0.672769	-0.00125796	0.337	0.34	1	NoSignificance
OPTN	0.498434	-0.00138792	0.16	0.174	1	NoSignificance
CLTA	0.881442	-0.00185082	0.138	0.142	1	NoSignificance
SNX3	0.801081	-0.00192409	0.272	0.276	1	NoSignificance
TMEM248	0.447825	-0.00220531	0.101	0.11	1	NoSignificance
LSP1	0.657499	-0.00252896	0.408	0.432	1	NoSignificance
NDUFV2	0.467035	-0.0030274	0.229	0.247	1	NoSignificance
PRELID1	0.973267	-0.00303975	0.205	0.208	1	NoSignificance
ERGIC3	0.449755	-0.00326407	0.154	0.167	1	NoSignificance
NOL7	0.944976	-0.00331203	0.123	0.126	1	NoSignificance
EEF1D	0.726421	-0.00341117	0.852	0.842	1	NoSignificance
BUD31	0.438598	-0.00345825	0.225	0.241	1	NoSignificance
SLC25A6	0.98042	-0.00354269	0.624	0.624	1	NoSignificance
SOD1	0.887469	-0.00367525	0.549	0.569	1	NoSignificance
CALM1	0.657571	-0.00414391	0.719	0.715	1	NoSignificance
PSMB4	0.497463	-0.0041888	0.102	0.111	1	NoSignificance
POLE4	0.673463	-0.00436822	0.125	0.122	1	NoSignificance
CDC26	0.75901	-0.00449812	0.117	0.121	1	NoSignificance
SYNE2	0.477856	-0.0047702	0.175	0.19	1	NoSignificance
NDUFB4	0.579687	-0.00485689	0.248	0.262	1	NoSignificance
TMEM170A	0.124779	-0.00504816	0.088	0.105	1	NoSignificance
NOP10	0.588541	-0.00527692	0.258	0.271	1	NoSignificance
AMD1	0.885364	-0.00553347	0.305	0.309	1	NoSignificance
FKBP4	0.958229	-0.00561897	0.113	0.114	1	NoSignificance
GZMM	0.56321	-0.00569481	0.268	0.283	1	NoSignificance
CMTM7	0.743307	-0.00592707	0.13	0.128	1	NoSignificance
PCSK7	0.712223	-0.00613667	0.184	0.192	1	NoSignificance
PRMT1	0.897854	-0.0061596	0.119	0.12	1	NoSignificance
VAMP2	0.403726	-0.00642793	0.378	0.37	1	NoSignificance
FUNDC2	0.515865	-0.00652121	0.095	0.103	1	NoSignificance
PITHD1	0.410923	-0.0065712	0.109	0.12	1	NoSignificance
IGLC2	0.0105913	-0.00660117	0.351	0.309	1	NoSignificance
ERP44	0.70177	-0.00690508	0.125	0.131	1	NoSignificance
YPEL5	0.800675	-0.00697393	0.593	0.611	1	NoSignificance
ARF5	0.406527	-0.00697413	0.123	0.135	1	NoSignificance
CCT7	0.411867	-0.00748222	0.126	0.139	1	NoSignificance
DUSP1	0.594765	-0.00765024	0.69	0.674	1	NoSignificance
GCHFR	0.94107	-0.00841023	0.111	0.111	1	NoSignificance
TACC1	0.456896	-0.00864047	0.112	0.123	1	NoSignificance
PTMS	0.825716	-0.00926018	0.111	0.115	1	NoSignificance
EHD1	0.682947	-0.00938963	0.131	0.137	1	NoSignificance
PSMB8	0.60346	-0.00945962	0.262	0.279	1	NoSignificance
RAB6A	0.206762	-0.00971067	0.086	0.1	1	NoSignificance
RHEB	0.135904	-0.00982741	0.167	0.192	1	NoSignificance
TOMM22	0.800528	-0.00985322	0.194	0.192	1	NoSignificance
GATA3	0.726019	-0.0103683	0.116	0.122	1	NoSignificance
ARHGAP30	0.351169	-0.0104912	0.101	0.112	1	NoSignificance
DPY30	0.974141	-0.0105505	0.125	0.126	1	NoSignificance
MPHOSPH8	0.59103	-0.0107017	0.175	0.185	1	NoSignificance
C9orf16	0.867271	-0.010819	0.289	0.292	1	NoSignificance
ANAPC16	0.946773	-0.0109611	0.415	0.425	1	NoSignificance
RHOC	0.362127	-0.011024	0.188	0.205	1	NoSignificance
APOL6	0.563188	-0.0110922	0.093	0.1	1	NoSignificance
GNAI2	0.80957	-0.0111543	0.138	0.144	1	NoSignificance
CHMP5	0.0535635	-0.0112865	0.099	0.122	1	NoSignificance
YTHDF2	0.483736	-0.0120557	0.11	0.119	1	NoSignificance
DBNL	0.556807	-0.0120973	0.093	0.1	1	NoSignificance
SPSB3	0.373292	-0.0131456	0.122	0.134	1	NoSignificance
RHOF	0.588617	-0.0131549	0.192	0.204	1	NoSignificance
EIF1AX	0.338543	-0.0132397	0.224	0.243	1	NoSignificance
EIF3K	0.706895	-0.0133547	0.465	0.469	1	NoSignificance
BBX	0.440187	-0.0133643	0.138	0.149	1	NoSignificance
BANF1	0.916807	-0.0133881	0.135	0.136	1	NoSignificance
PYURF	0.518527	-0.0137153	0.168	0.181	1	NoSignificance
TXNIP	0.227376	-0.0138515	0.539	0.506	1	NoSignificance
SIT1	0.67833	-0.0139512	0.114	0.12	1	NoSignificance
BTN3A2	0.247188	-0.0141079	0.157	0.174	1	NoSignificance
RBM25	0.906196	-0.0150669	0.222	0.224	1	NoSignificance
CHST11	0.189412	-0.0151207	0.087	0.102	1	NoSignificance
COX6B1	0.992332	-0.0156546	0.447	0.461	1	NoSignificance
LAMTOR2	0.33106	-0.0158673	0.102	0.114	1	NoSignificance
LBH	0.592088	-0.0161267	0.224	0.236	1	NoSignificance
GLRX	0.474377	-0.0161497	0.141	0.152	1	NoSignificance
TMX1	0.314571	-0.0164325	0.1	0.112	1	NoSignificance
ARPC4	0.528332	-0.0165892	0.229	0.245	1	NoSignificance
ACADVL	0.375801	-0.0166882	0.111	0.122	1	NoSignificance
PMAIP1	0.477603	-0.0168559	0.265	0.281	1	NoSignificance
UBE2I	0.85161	-0.0171535	0.195	0.203	1	NoSignificance
FERMT3	0.628204	-0.0179336	0.103	0.11	1	NoSignificance
ARGLU1	0.904214	-0.0179646	0.257	0.262	1	NoSignificance
PCBP1	0.420036	-0.0183849	0.265	0.284	1	NoSignificance
PRELID3B	0.60538	-0.0189587	0.12	0.127	1	NoSignificance
PSMB2	0.109527	-0.0191177	0.149	0.173	1	NoSignificance
LRRFIP1	0.346998	-0.0191551	0.299	0.324	1	NoSignificance
VAPA	0.668601	-0.0193452	0.272	0.283	1	NoSignificance
POLR2K	0.333885	-0.0200005	0.263	0.285	1	NoSignificance
DDX46	0.407625	-0.0204362	0.156	0.169	1	NoSignificance
EIF3I	0.981229	-0.0204534	0.217	0.221	1	NoSignificance
MAPRE1	0.380887	-0.0208462	0.159	0.174	1	NoSignificance
PITPNC1	0.263356	-0.0211733	0.102	0.115	1	NoSignificance
UBXN1	0.974207	-0.0212879	0.322	0.331	1	NoSignificance
LSM5	0.414625	-0.0214391	0.138	0.15	1	NoSignificance
DOCK8	0.24555	-0.0218958	0.116	0.131	1	NoSignificance
RBBP4	0.38611	-0.0220981	0.115	0.127	1	NoSignificance
JUNB	0.575433	-0.0221287	0.779	0.743	1	NoSignificance
MFSD14A	0.707663	-0.0223801	0.102	0.106	1	NoSignificance
TTC14	0.292951	-0.0226306	0.093	0.105	1	NoSignificance
COX7B	0.637455	-0.0229478	0.408	0.428	1	NoSignificance
RAB11FIP1	0.530439	-0.023002	0.093	0.101	1	NoSignificance
WBP11	0.515855	-0.0234502	0.12	0.128	1	NoSignificance
CAMLG	0.696369	-0.0235953	0.176	0.172	1	NoSignificance
SYF2	0.128678	-0.0236054	0.247	0.278	1	NoSignificance
IL2RG	0.824771	-0.0240428	0.44	0.451	1	NoSignificance
ATXN1	0.88798	-0.0242512	0.113	0.115	1	NoSignificance
GIMAP4	0.357905	-0.0243843	0.145	0.158	1	NoSignificance
FBXO7	0.359905	-0.0244224	0.111	0.122	1	NoSignificance
RAB5C	0.255935	-0.024858	0.159	0.177	1	NoSignificance
LSM14A	0.267265	-0.024958	0.132	0.148	1	NoSignificance
GYPC	0.52839	-0.0249714	0.346	0.364	1	NoSignificance
PSMG2	0.199944	-0.0252662	0.094	0.108	1	NoSignificance
HINT1	0.935334	-0.0254696	0.627	0.63	1	NoSignificance
EIF3E	0.371856	-0.0256208	0.552	0.547	1	NoSignificance
TMA7	0.829565	-0.0257165	0.732	0.73	1	NoSignificance
EMC3	0.753471	-0.0257808	0.11	0.115	1	NoSignificance
EEF2	0.719403	-0.0259726	0.69	0.705	1	NoSignificance
SPCS1	0.631478	-0.0267118	0.318	0.332	1	NoSignificance
DGUOK	0.576163	-0.0267766	0.134	0.142	1	NoSignificance
XBP1	0.533511	-0.0269221	0.211	0.222	1	NoSignificance
EID1	0.684485	-0.027622	0.245	0.257	1	NoSignificance
LSM8	0.629251	-0.0277289	0.193	0.202	1	NoSignificance
EIF3D	0.351787	-0.0278792	0.231	0.25	1	NoSignificance
APBB1IP	0.487659	-0.0279305	0.098	0.106	1	NoSignificance
PSMA5	0.478982	-0.0282351	0.128	0.137	1	NoSignificance
ATP6V0B	0.396655	-0.0282504	0.205	0.221	1	NoSignificance
RBM7	0.893423	-0.0282596	0.11	0.113	1	NoSignificance
RAB11B	0.305863	-0.0287521	0.095	0.106	1	NoSignificance
CNIH1	0.95629	-0.0288205	0.136	0.137	1	NoSignificance
ANAPC11	0.831297	-0.0291455	0.188	0.195	1	NoSignificance
HMGN1	0.939957	-0.0293714	0.399	0.408	1	NoSignificance
HNRNPL	0.630866	-0.0295349	0.115	0.122	1	NoSignificance
MYL12B	0.927666	-0.0298277	0.565	0.578	1	NoSignificance
SLTM	0.272949	-0.0302679	0.162	0.179	1	NoSignificance
RAC1	0.815519	-0.0303298	0.235	0.235	1	NoSignificance
WAC	0.26503	-0.0304709	0.112	0.125	1	NoSignificance
SDF2L1	0.415552	-0.0305295	0.099	0.109	1	NoSignificance
TBCC	0.0472197	-0.0306302	0.14	0.166	1	NoSignificance
PSMA3	0.197749	-0.0307463	0.161	0.181	1	NoSignificance
TPR	0.157517	-0.0309524	0.13	0.15	1	NoSignificance
VPS29	0.273799	-0.031434	0.156	0.175	1	NoSignificance
PTGES3	0.690812	-0.0316777	0.426	0.442	1	NoSignificance
RBM3	0.839771	-0.0320499	0.368	0.369	1	NoSignificance
PCNA	0.58287	-0.0325065	0.101	0.106	1	NoSignificance
PHB	0.274768	-0.0327394	0.115	0.128	1	NoSignificance
ILF3	0.935696	-0.0327965	0.108	0.108	1	NoSignificance
IRF9	0.0748389	-0.0330097	0.114	0.136	1	NoSignificance
KPNB1	0.148375	-0.0330815	0.128	0.148	1	NoSignificance
SMARCA5	0.160712	-0.0335279	0.102	0.118	1	NoSignificance
CCDC107	0.680611	-0.0336998	0.215	0.226	1	NoSignificance
ACTB	0.49246	-0.0337512	0.978	0.959	1	NoSignificance
FOXN3	0.353289	-0.0338442	0.095	0.106	1	NoSignificance
UBE2N	0.357925	-0.0339467	0.212	0.229	1	NoSignificance
SOCS3	0.0684633	-0.0339764	0.126	0.15	1	NoSignificance
PPP3CA	0.839561	-0.0340004	0.098	0.101	1	NoSignificance
MRPL57	0.643001	-0.0342072	0.172	0.18	1	NoSignificance
TNFAIP8	0.241921	-0.0343867	0.175	0.194	1	NoSignificance
CALM3	0.268839	-0.0345798	0.249	0.274	1	NoSignificance
DPM1	0.285336	-0.0346672	0.115	0.127	1	NoSignificance
RNF11	0.662419	-0.0350669	0.103	0.109	1	NoSignificance
NASP	0.567981	-0.0351635	0.188	0.199	1	NoSignificance
SDF4	0.813101	-0.0353766	0.107	0.11	1	NoSignificance
FBXW5	0.388094	-0.0354402	0.093	0.103	1	NoSignificance
PNRC1	0.655882	-0.035842	0.589	0.594	1	NoSignificance
PRPF38B	0.580219	-0.0364597	0.282	0.293	1	NoSignificance
METAP2	0.76711	-0.0364923	0.132	0.137	1	NoSignificance
TAOK3	0.598031	-0.0366809	0.112	0.119	1	NoSignificance
NUDT4	0.40563	-0.0367519	0.13	0.141	1	NoSignificance
CCNG1	0.200117	-0.0368164	0.156	0.175	1	NoSignificance
TAGLN2	0.458989	-0.0369653	0.431	0.455	1	NoSignificance
DR1	0.419105	-0.0370132	0.111	0.121	1	NoSignificance
ERH	0.203299	-0.0370226	0.208	0.235	1	NoSignificance
GIMAP7	0.0775285	-0.037705	0.173	0.199	1	NoSignificance
NDUFA3	0.442312	-0.0377743	0.299	0.32	1	NoSignificance
SPCS3	0.274366	-0.0385803	0.132	0.147	1	NoSignificance
EMC10	0.367127	-0.0388767	0.115	0.126	1	NoSignificance
RNF7	0.820849	-0.0389507	0.204	0.211	1	NoSignificance
PSME1	0.564681	-0.0391728	0.558	0.574	1	NoSignificance
ZFP36L2	0.418641	-0.0394895	0.799	0.778	1	NoSignificance
GNAI3	0.435451	-0.0399009	0.158	0.171	1	NoSignificance
JMJD1C	0.146909	-0.0399038	0.162	0.184	1	NoSignificance
RER1	0.206124	-0.0399174	0.112	0.128	1	NoSignificance
FDX1	0.234127	-0.0399755	0.109	0.123	1	NoSignificance
ATG12	0.516291	-0.0403329	0.149	0.159	1	NoSignificance
FBL	0.348042	-0.0403592	0.151	0.164	1	NoSignificance
HOPX	0.442452	-0.0408431	0.161	0.171	1	NoSignificance
TNRC6B	0.0592342	-0.0408507	0.172	0.2	1	NoSignificance
RSL1D1	0.756456	-0.0409047	0.22	0.227	1	NoSignificance
MANF	0.211829	-0.0414808	0.156	0.176	1	NoSignificance
ATRAID	0.349544	-0.0415103	0.135	0.149	1	NoSignificance
CHORDC1	0.232021	-0.0415745	0.155	0.171	1	NoSignificance
RNF145	0.241956	-0.0417875	0.141	0.157	1	NoSignificance
BLOC1S2	0.288768	-0.0418425	0.125	0.139	1	NoSignificance
CISD2	0.374561	-0.0424513	0.113	0.124	1	NoSignificance
CCL5	0.0595047	-0.0425377	0.775	0.781	1	NoSignificance
GRPEL1	0.425931	-0.0426117	0.106	0.115	1	NoSignificance
STARD7	0.301149	-0.0428516	0.121	0.134	1	NoSignificance
PSMB7	0.367141	-0.0432145	0.132	0.145	1	NoSignificance
EIF2S3	0.334448	-0.0432216	0.147	0.161	1	NoSignificance
USP16	0.441213	-0.0437351	0.129	0.139	1	NoSignificance
LPIN2	0.301316	-0.0439677	0.092	0.104	1	NoSignificance
SRP9	0.559338	-0.0440259	0.202	0.214	1	NoSignificance
ISCA1	0.892137	-0.0444823	0.182	0.185	1	NoSignificance
SUPT5H	0.339063	-0.0446507	0.101	0.112	1	NoSignificance
CPNE1	0.194866	-0.0448733	0.112	0.128	1	NoSignificance
NARF	0.340237	-0.0452078	0.093	0.104	1	NoSignificance
NOSIP	0.691727	-0.0453401	0.137	0.142	1	NoSignificance
SF3B6	0.585697	-0.0455298	0.228	0.239	1	NoSignificance
ARAP2	0.430965	-0.0455532	0.092	0.1	1	NoSignificance
MKRN1	0.278692	-0.0455671	0.098	0.11	1	NoSignificance
LIMD2	0.795126	-0.045692	0.246	0.255	1	NoSignificance
ADAR	0.664141	-0.0457277	0.118	0.123	1	NoSignificance
SKP1	0.29208	-0.0457278	0.585	0.62	1	NoSignificance
ROCK1	0.449532	-0.0458506	0.154	0.166	1	NoSignificance
RBM23	0.244569	-0.0458888	0.12	0.134	1	NoSignificance
TPM4	0.179514	-0.0459097	0.139	0.158	1	NoSignificance
ZNRD1	0.913782	-0.0460786	0.103	0.105	1	NoSignificance
ITSN2	0.0440809	-0.0461252	0.087	0.109	1	NoSignificance
JMJD6	0.147362	-0.0462203	0.172	0.194	1	NoSignificance
UFM1	0.28792	-0.0467953	0.111	0.124	1	NoSignificance
GOLGB1	0.256029	-0.0469806	0.094	0.106	1	NoSignificance
EMB	0.242332	-0.0470394	0.178	0.196	1	NoSignificance
S1PR4	0.223073	-0.0470429	0.101	0.114	1	NoSignificance
ATP6AP2	0.58152	-0.047096	0.183	0.192	1	NoSignificance
LSM1	0.332131	-0.0474207	0.103	0.114	1	NoSignificance
HAX1	0.242339	-0.0475719	0.145	0.16	1	NoSignificance
NHP2	0.181419	-0.0477532	0.117	0.133	1	NoSignificance
BUB3	0.216128	-0.0480125	0.242	0.263	1	NoSignificance
MSN	0.206427	-0.0480301	0.235	0.259	1	NoSignificance
SRI	0.117496	-0.0481954	0.171	0.195	1	NoSignificance
PSMD7	0.0462539	-0.0485973	0.101	0.124	1	NoSignificance
ANKRD12	0.385178	-0.0486795	0.292	0.308	1	NoSignificance
SARAF	0.232982	-0.0488415	0.739	0.755	1	NoSignificance
MDH2	0.555716	-0.049591	0.182	0.192	1	NoSignificance
CASP1	0.149534	-0.049748	0.116	0.134	1	NoSignificance
ARPC5L	0.244096	-0.0497736	0.132	0.148	1	NoSignificance
REL	0.936488	-0.0498254	0.332	0.333	1	NoSignificance
CD53	0.308286	-0.0499042	0.458	0.492	1	NoSignificance
ZNF207	0.311543	-0.0501625	0.166	0.183	1	NoSignificance
PHIP	0.665386	-0.0502171	0.114	0.119	1	NoSignificance
TPM3	0.772578	-0.0502273	0.388	0.392	1	NoSignificance
MYL6	0.0456595	-0.0507021	0.807	0.828	1	NoSignificance
ZNF706	0.176234	-0.0507793	0.161	0.181	1	NoSignificance
HSD17B10	0.076504	-0.0507842	0.091	0.11	1	NoSignificance
YY1	0.266796	-0.050938	0.106	0.119	1	NoSignificance
CHMP4A	0.527571	-0.0512885	0.198	0.21	1	NoSignificance
WBP2	0.447338	-0.0516596	0.098	0.106	1	NoSignificance
C1orf43	0.409325	-0.0519837	0.138	0.15	1	NoSignificance
GGNBP2	0.407737	-0.0521324	0.144	0.156	1	NoSignificance
MRPL33	0.290839	-0.0522178	0.192	0.211	1	NoSignificance
C19orf53	0.82523	-0.0525352	0.317	0.324	1	NoSignificance
NUCB1	0.221601	-0.05317	0.109	0.123	1	NoSignificance
ATP6V0E1	0.365987	-0.053296	0.39	0.417	1	NoSignificance
H2AFY	0.185149	-0.0539756	0.123	0.141	1	NoSignificance
EDF1	0.620978	-0.054145	0.485	0.496	1	NoSignificance
NDUFA6	0.398583	-0.0544218	0.222	0.237	1	NoSignificance
ARF1	0.15556	-0.0547712	0.312	0.343	1	NoSignificance
VAMP8	0.37663	-0.0548159	0.299	0.322	1	NoSignificance
FKBP11	0.691211	-0.056311	0.259	0.269	1	NoSignificance
SLC25A26	0.15337	-0.0567223	0.099	0.115	1	NoSignificance
COX6C	0.304662	-0.0567683	0.499	0.52	1	NoSignificance
RNMT	0.134414	-0.0574411	0.125	0.143	1	NoSignificance
SRSF11	0.0693459	-0.057758	0.232	0.266	1	NoSignificance
TKT	0.174456	-0.0579744	0.113	0.129	1	NoSignificance
RBM39	0.283042	-0.0581809	0.509	0.531	1	NoSignificance
POLR2I	0.159508	-0.0586482	0.092	0.107	1	NoSignificance
ANKRD37	0.190988	-0.0589111	0.107	0.122	1	NoSignificance
NOP58	0.404667	-0.0589863	0.191	0.204	1	NoSignificance
LPXN	0.0679807	-0.0591496	0.113	0.135	1	NoSignificance
PPA1	0.0915001	-0.0592497	0.155	0.179	1	NoSignificance
SFT2D1	0.465509	-0.0593378	0.134	0.143	1	NoSignificance
SVIP	0.586777	-0.0597266	0.145	0.151	1	NoSignificance
SOD2	0.921899	-0.0597652	0.192	0.191	1	NoSignificance
PSMA1	0.839849	-0.0598199	0.261	0.267	1	NoSignificance
UQCRB	0.257026	-0.0598216	0.728	0.734	1	NoSignificance
POLR3GL	0.0544528	-0.0599272	0.151	0.178	1	NoSignificance
PIM2	0.223978	-0.0599733	0.162	0.179	1	NoSignificance
ATP6V1G1	0.0995618	-0.0601947	0.391	0.432	1	NoSignificance
EIF4G2	0.352495	-0.0602122	0.375	0.396	1	NoSignificance
ARID5B	0.43379	-0.0602609	0.251	0.265	1	NoSignificance
MYADM	0.103712	-0.0603098	0.312	0.345	1	NoSignificance
PNISR	0.0798106	-0.0608833	0.283	0.316	1	NoSignificance
CD3G	0.38983	-0.0611081	0.338	0.36	1	NoSignificance
NPM1	0.129599	-0.061313	0.725	0.746	1	NoSignificance
BSG	0.642335	-0.061534	0.232	0.243	1	NoSignificance
CD46	0.186044	-0.0619224	0.086	0.1	1	NoSignificance
PPP4C	0.0191047	-0.0624068	0.115	0.144	1	NoSignificance
ABRACL	0.511071	-0.0630055	0.262	0.275	1	NoSignificance
FLNA	0.109919	-0.0631903	0.111	0.13	1	NoSignificance
MEAF6	0.121783	-0.0638811	0.165	0.186	1	NoSignificance
RNF138	0.187688	-0.0639773	0.097	0.111	1	NoSignificance
VAMP5	0.774659	-0.0640783	0.196	0.202	1	NoSignificance
PCMT1	0.165433	-0.064304	0.121	0.139	1	NoSignificance
RGS1	0.107963	-0.0643484	0.772	0.763	1	NoSignificance
RAD23A	0.287571	-0.0643632	0.144	0.158	1	NoSignificance
PFDN4	0.0246583	-0.0644968	0.08	0.103	1	NoSignificance
CCDC167	0.0311993	-0.0646839	0.085	0.108	1	NoSignificance
SSU72	0.466842	-0.0651346	0.187	0.199	1	NoSignificance
YWHAZ	0.451133	-0.0651443	0.495	0.507	1	NoSignificance
FXR1	0.162906	-0.0653175	0.095	0.109	1	NoSignificance
ILF2	0.112596	-0.0654167	0.155	0.177	1	NoSignificance
NRBP1	0.02132	-0.0655559	0.113	0.142	1	NoSignificance
NDUFS5	0.612323	-0.0656818	0.514	0.527	1	NoSignificance
SSR3	0.20956	-0.0658124	0.14	0.156	1	NoSignificance
ANXA5	0.0361884	-0.0658215	0.147	0.176	1	NoSignificance
SLC2A3	0.00991899	-0.0661689	0.302	0.346	1	NoSignificance
CSNK2B	0.118803	-0.0661997	0.185	0.21	1	NoSignificance
TMEM9B	0.108019	-0.0662954	0.111	0.131	1	NoSignificance
CYC1	0.0815954	-0.0663039	0.096	0.116	1	NoSignificance
CNPY2	0.076563	-0.0663242	0.125	0.148	1	NoSignificance
ZAP70	0.205122	-0.0668066	0.111	0.126	1	NoSignificance
CWC15	0.187459	-0.0668484	0.09	0.104	1	NoSignificance
PPP2R2A	0.105412	-0.0669878	0.089	0.107	1	NoSignificance
NDUFA2	0.120149	-0.0671319	0.195	0.219	1	NoSignificance
EWSR1	0.10212	-0.0671488	0.152	0.175	1	NoSignificance
COPS6	0.0515866	-0.0673703	0.122	0.146	1	NoSignificance
UBXN4	0.0886329	-0.0673994	0.171	0.196	1	NoSignificance
SAT2	0.205296	-0.067918	0.102	0.117	1	NoSignificance
TUFM	0.127127	-0.0682783	0.157	0.18	1	NoSignificance
CBX3	0.68364	-0.0685104	0.185	0.19	1	NoSignificance
SAFB2	0.0943453	-0.068578	0.122	0.143	1	NoSignificance
EIF1B	0.0541399	-0.068594	0.171	0.198	1	NoSignificance
IFI27	1.56e-05	-0.0689211	0.072	0.115	0.885062	NoSignificance
CTSC	0.146025	-0.069537	0.248	0.275	1	NoSignificance
SH3BGRL	0.154305	-0.0697423	0.219	0.245	1	NoSignificance
DSTN	0.585907	-0.0698297	0.151	0.158	1	NoSignificance
LPIN1	0.092072	-0.0701181	0.118	0.138	1	NoSignificance
ZC3H15	0.423256	-0.0708044	0.173	0.186	1	NoSignificance
DYNLT3	0.00852976	-0.0708914	0.098	0.127	1	NoSignificance
YTHDC1	0.0838973	-0.0711356	0.112	0.133	1	NoSignificance
C5orf56	0.396555	-0.0712578	0.092	0.102	1	NoSignificance
ACTR2	0.0109152	-0.0712817	0.184	0.226	1	NoSignificance
PPIB	0.316065	-0.0714821	0.312	0.337	1	NoSignificance
ARL5A	0.194027	-0.0715149	0.113	0.128	1	NoSignificance
TMF1	0.0272087	-0.0715609	0.111	0.137	1	NoSignificance
CASP4	0.217446	-0.0716373	0.198	0.218	1	NoSignificance
ORAI1	0.0195975	-0.0717655	0.097	0.123	1	NoSignificance
C9orf78	0.0198856	-0.0720218	0.208	0.247	1	NoSignificance
SLBP	0.18071	-0.0721302	0.181	0.201	1	NoSignificance
KHDRBS1	0.207345	-0.0721331	0.168	0.188	1	NoSignificance
RBMS1	0.0984947	-0.0723758	0.094	0.112	1	NoSignificance
RPA3	0.19866	-0.0724386	0.112	0.127	1	NoSignificance
ARPC2	0.326975	-0.072453	0.635	0.642	1	NoSignificance
ZNF394	0.10355	-0.0725274	0.097	0.115	1	NoSignificance
EMC7	0.281351	-0.0726927	0.13	0.143	1	NoSignificance
TSEN54	0.132966	-0.0729768	0.085	0.1	1	NoSignificance
SNRPC	0.180014	-0.0729851	0.102	0.118	1	NoSignificance
CARHSP1	0.264984	-0.0730211	0.117	0.131	1	NoSignificance
TMBIM4	0.395615	-0.07311	0.186	0.2	1	NoSignificance
ETFB	0.0415786	-0.0732058	0.12	0.145	1	NoSignificance
NDUFB2	0.356035	-0.0733676	0.315	0.338	1	NoSignificance
PNN	0.209989	-0.0735782	0.142	0.158	1	NoSignificance
ARL4C	0.113449	-0.0736664	0.225	0.247	1	NoSignificance
YWHAQ	0.210686	-0.0741773	0.291	0.317	1	NoSignificance
TALDO1	0.237763	-0.0742876	0.113	0.127	1	NoSignificance
WDR1	0.0516489	-0.0743332	0.145	0.171	1	NoSignificance
SSBP1	0.465768	-0.0745088	0.158	0.169	1	NoSignificance
CD47	0.312458	-0.0746678	0.219	0.238	1	NoSignificance
EML4	0.0319901	-0.0747143	0.253	0.292	1	NoSignificance
ABCF1	0.200075	-0.0750914	0.097	0.111	1	NoSignificance
PSMD13	0.0282048	-0.075095	0.104	0.129	1	NoSignificance
ENY2	0.0421773	-0.0754789	0.221	0.256	1	NoSignificance
LUC7L3	0.0633889	-0.0755646	0.129	0.154	1	NoSignificance
ATP2B1	0.213659	-0.0755983	0.092	0.104	1	NoSignificance
CCT2	0.167053	-0.0755986	0.118	0.135	1	NoSignificance
GSDMD	0.112718	-0.0756099	0.102	0.119	1	NoSignificance
MED21	0.0214765	-0.0757366	0.081	0.104	1	NoSignificance
CAPZB	0.332844	-0.0758205	0.383	0.401	1	NoSignificance
SNRNP200	0.0224829	-0.0760389	0.085	0.109	1	NoSignificance
UQCRC2	0.0370614	-0.0761479	0.133	0.16	1	NoSignificance
ISG15	0.0308092	-0.0763879	0.289	0.324	1	NoSignificance
TRAM1	0.124006	-0.076755	0.192	0.216	1	NoSignificance
CCT3	0.127865	-0.0771627	0.155	0.176	1	NoSignificance
BIN1	0.0546046	-0.0774598	0.11	0.132	1	NoSignificance
PSMF1	0.0446631	-0.0775415	0.081	0.101	1	NoSignificance
TMED9	0.0837121	-0.0775914	0.159	0.185	1	NoSignificance
PPIG	0.0999592	-0.077796	0.208	0.234	1	NoSignificance
RTF1	0.0703684	-0.0778023	0.155	0.18	1	NoSignificance
WASF2	0.0432618	-0.0778207	0.109	0.133	1	NoSignificance
SNX17	0.082221	-0.0779635	0.095	0.115	1	NoSignificance
NDFIP1	0.211857	-0.0780396	0.192	0.211	1	NoSignificance
HNRNPR	0.0124178	-0.0781811	0.14	0.175	1	NoSignificance
BLOC1S1	0.240688	-0.0781976	0.199	0.219	1	NoSignificance
PRR13	0.210553	-0.0782703	0.295	0.321	1	NoSignificance
ITM2B	0.224647	-0.0784229	0.637	0.647	1	NoSignificance
PDIA6	0.149763	-0.0785245	0.172	0.196	1	NoSignificance
COPA	0.0158903	-0.078682	0.077	0.101	1	NoSignificance
VOPP1	0.0884656	-0.0789009	0.087	0.104	1	NoSignificance
MOB1A	0.564155	-0.0793	0.195	0.204	1	NoSignificance
ARPC1B	0.126412	-0.079457	0.32	0.351	1	NoSignificance
PPP1R2	0.571427	-0.0794671	0.405	0.413	1	NoSignificance
ARHGAP9	0.0622931	-0.0795417	0.128	0.151	1	NoSignificance
STIP1	0.135589	-0.0797248	0.118	0.134	1	NoSignificance
PPIA	0.317317	-0.0802344	0.603	0.614	1	NoSignificance
ATP6V1F	0.0281105	-0.0805485	0.193	0.229	1	NoSignificance
NDUFS6	0.0444656	-0.0806231	0.172	0.202	1	NoSignificance
ANXA7	0.0441428	-0.0807641	0.117	0.142	1	NoSignificance
RAD21	0.0853873	-0.0808544	0.135	0.158	1	NoSignificance
BCAP31	0.0505942	-0.080902	0.16	0.188	1	NoSignificance
CIRBP	0.421957	-0.0810072	0.546	0.563	1	NoSignificance
CLNS1A	0.0886861	-0.0810244	0.113	0.133	1	NoSignificance
CAST	0.147897	-0.081382	0.159	0.179	1	NoSignificance
PCM1	0.114657	-0.0815407	0.109	0.127	1	NoSignificance
COX14	0.0727053	-0.0819314	0.172	0.198	1	NoSignificance
WDR74	0.065584	-0.081992	0.134	0.155	1	NoSignificance
SEC11C	0.163923	-0.082361	0.115	0.132	1	NoSignificance
BCLAF1	0.365534	-0.0823736	0.201	0.217	1	NoSignificance
LIMS1	0.066659	-0.0826536	0.092	0.111	1	NoSignificance
CTSD	0.558346	-0.0828854	0.29	0.302	1	NoSignificance
MMADHC	0.169566	-0.0829804	0.108	0.124	1	NoSignificance
SMARCE1	0.173512	-0.0833135	0.088	0.102	1	NoSignificance
PA2G4	0.238146	-0.0834683	0.188	0.206	1	NoSignificance
DHRS7	0.0753246	-0.0837571	0.192	0.22	1	NoSignificance
TOX4	0.0619644	-0.0837741	0.112	0.134	1	NoSignificance
SSR4	0.69771	-0.0838937	0.497	0.497	1	NoSignificance
TCEA1	0.351475	-0.0843348	0.165	0.179	1	NoSignificance
MRPL10	0.0738449	-0.0844678	0.102	0.123	1	NoSignificance
MPC2	0.324723	-0.0844964	0.187	0.201	1	NoSignificance
PRMT2	0.157093	-0.0845689	0.162	0.182	1	NoSignificance
GABARAPL2	0.121992	-0.0846548	0.236	0.265	1	NoSignificance
NCL	0.116706	-0.0849745	0.368	0.401	1	NoSignificance
PTGER4	0.0460921	-0.0853378	0.258	0.29	1	NoSignificance
LSM3	0.0670325	-0.0854184	0.151	0.176	1	NoSignificance
CDK2AP2	0.0473643	-0.0855918	0.136	0.163	1	NoSignificance
USP15	0.0340403	-0.0859259	0.142	0.171	1	NoSignificance
TMX4	0.06612	-0.0863063	0.097	0.116	1	NoSignificance
HADHA	0.113436	-0.086368	0.124	0.144	1	NoSignificance
IER3IP1	0.0560891	-0.0866878	0.105	0.126	1	NoSignificance
CNPY3	0.11149	-0.0868251	0.092	0.108	1	NoSignificance
TGIF1	0.0640562	-0.0870388	0.165	0.19	1	NoSignificance
ANXA6	0.144129	-0.0874904	0.197	0.217	1	NoSignificance
RAB7A	0.168095	-0.0875247	0.186	0.206	1	NoSignificance
TIMM8B	0.0470076	-0.0875533	0.085	0.105	1	NoSignificance
DEK	0.140012	-0.0878144	0.205	0.228	1	NoSignificance
IK	0.101875	-0.0878365	0.158	0.181	1	NoSignificance
PSIP1	0.0738796	-0.0881892	0.093	0.112	1	NoSignificance
UQCR10	0.114717	-0.0882331	0.297	0.328	1	NoSignificance
CLK1	0.307501	-0.0886354	0.388	0.408	1	NoSignificance
SRSF4	0.035612	-0.0886865	0.1	0.124	1	NoSignificance
RPN2	0.0730205	-0.0887276	0.128	0.152	1	NoSignificance
OST4	0.117693	-0.0887647	0.643	0.662	1	NoSignificance
SF3B1	0.0132739	-0.088817	0.181	0.22	1	NoSignificance
THUMPD1	0.118167	-0.0889213	0.085	0.1	1	NoSignificance
AP3S1	0.0453465	-0.0890065	0.163	0.193	1	NoSignificance
MRPL47	0.0895498	-0.0900472	0.096	0.114	1	NoSignificance
COPE	0.119273	-0.0900705	0.272	0.301	1	NoSignificance
SAT1	0.41101	-0.0903083	0.695	0.698	1	NoSignificance
TMED10	0.287015	-0.0904219	0.161	0.176	1	NoSignificance
CNBP	0.0448242	-0.0911219	0.375	0.418	1	NoSignificance
ESD	0.10265	-0.0914121	0.092	0.11	1	NoSignificance
PSMC3	0.0311764	-0.0915941	0.1	0.124	1	NoSignificance
GPR183	0.897611	-0.091688	0.312	0.315	1	NoSignificance
CHCHD10	0.149577	-0.0917413	0.142	0.161	1	NoSignificance
PSMD11	0.00640777	-0.0918988	0.078	0.106	1	NoSignificance
ARF6	0.231667	-0.0919012	0.446	0.475	1	NoSignificance
PSMB1	0.0662134	-0.0922412	0.262	0.297	1	NoSignificance
DERL2	0.092957	-0.0923403	0.085	0.101	1	NoSignificance
UQCR11	0.183226	-0.0925586	0.492	0.514	1	NoSignificance
NDUFB6	0.118436	-0.0927953	0.12	0.139	1	NoSignificance
PLAC8	0.623029	-0.0929019	0.147	0.153	1	NoSignificance
WTAP	0.0410195	-0.0930502	0.232	0.268	1	NoSignificance
TXNL1	0.0106811	-0.0932083	0.123	0.155	1	NoSignificance
SNRPD3	0.202308	-0.0934547	0.13	0.146	1	NoSignificance
MTHFD2	0.0510358	-0.0937137	0.128	0.153	1	NoSignificance
TYMP	0.0196513	-0.093885	0.123	0.152	1	NoSignificance
SRP54	0.0558469	-0.0940592	0.083	0.102	1	NoSignificance
PSMC4	0.0430724	-0.0944844	0.102	0.124	1	NoSignificance
ATXN7	0.129759	-0.0950172	0.087	0.102	1	NoSignificance
TRIM22	0.0662894	-0.0950526	0.112	0.133	1	NoSignificance
CLDND1	0.0519921	-0.0951222	0.143	0.168	1	NoSignificance
EMC6	0.0789706	-0.0951643	0.088	0.105	1	NoSignificance
KLF3	0.031379	-0.0954415	0.089	0.111	1	NoSignificance
THUMPD3-AS1	0.102221	-0.0958437	0.116	0.134	1	NoSignificance
VBP1	0.125568	-0.0958981	0.093	0.109	1	NoSignificance
RALGAPA1	0.0101865	-0.0960586	0.114	0.145	1	NoSignificance
AKIRIN1	0.0363724	-0.0963605	0.158	0.187	1	NoSignificance
UBE2D3	0.169657	-0.0963623	0.548	0.58	1	NoSignificance
CWC25	0.141592	-0.0967409	0.087	0.101	1	NoSignificance
NANS	0.206084	-0.0971439	0.125	0.139	1	NoSignificance
TIGIT	0.0804263	-0.0971739	0.162	0.184	1	NoSignificance
SSB	0.0653378	-0.0972785	0.173	0.199	1	NoSignificance
SRPRA	0.00153498	-0.0973428	0.072	0.104	1	NoSignificance
MBP	0.0875979	-0.0974808	0.098	0.117	1	NoSignificance
RAB14	0.035717	-0.0979188	0.091	0.113	1	NoSignificance
CCNI	0.228725	-0.0987415	0.48	0.496	1	NoSignificance
PSMC6	0.0242511	-0.0987629	0.095	0.119	1	NoSignificance
CELF1	0.0204481	-0.0989647	0.077	0.1	1	NoSignificance
IL32	0.0816241	-0.0990904	0.863	0.841	1	NoSignificance
FDPS	0.0471301	-0.099343	0.097	0.118	1	NoSignificance
CHCHD2	0.119864	-0.0995269	0.575	0.604	1	NoSignificance
KIF5B	0.0161194	-0.0996963	0.148	0.182	1	NoSignificance
MRPL52	0.0569702	-0.0997775	0.115	0.138	1	NoSignificance
HMGN3	0.0137497	-0.100163	0.126	0.156	1	NoSignificance
EPS15	0.00897841	-0.100187	0.078	0.104	1	NoSignificance
EIF6	0.0272443	-0.100353	0.115	0.141	1	NoSignificance
MRPL14	0.0746318	-0.100675	0.083	0.1	1	NoSignificance
PPP1R12A	0.00233356	-0.100882	0.109	0.146	1	NoSignificance
ETFA	0.00290996	-0.101298	0.091	0.124	1	NoSignificance
TCF25	0.330456	-0.101703	0.241	0.259	1	NoSignificance
RBL2	0.00205669	-0.10196	0.081	0.114	1	NoSignificance
NR3C1	0.415391	-0.102173	0.201	0.212	1	NoSignificance
CHMP2A	0.0906878	-0.102603	0.125	0.145	1	NoSignificance
PSMD4	0.0206036	-0.10264	0.104	0.13	1	NoSignificance
COX7A2L	0.165687	-0.10266	0.213	0.233	1	NoSignificance
GBP5	0.00245101	-0.102981	0.077	0.108	1	NoSignificance
BHLHE40	0.0163615	-0.103107	0.108	0.135	1	NoSignificance
CNOT2	0.201694	-0.10311	0.101	0.114	1	NoSignificance
PSMA7	0.0604161	-0.103281	0.458	0.493	1	NoSignificance
HNRNPLL	0.0583456	-0.103408	0.087	0.106	1	NoSignificance
UBE2A	0.0247929	-0.103606	0.158	0.189	1	NoSignificance
ABHD17A	0.0222856	-0.103667	0.089	0.114	1	NoSignificance
EAPP	0.0453032	-0.103716	0.095	0.117	1	NoSignificance
ABT1	0.0189162	-0.103719	0.082	0.105	1	NoSignificance
SP100	0.00606203	-0.103801	0.182	0.224	1	NoSignificance
TUBA4A	0.315868	-0.103927	0.496	0.511	1	NoSignificance
AIP	0.00634338	-0.103935	0.102	0.133	1	NoSignificance
SNX6	0.08729	-0.103956	0.102	0.12	1	NoSignificance
TGOLN2	0.2401	-0.104073	0.092	0.104	1	NoSignificance
M6PR	0.0226889	-0.104226	0.116	0.144	1	NoSignificance
GYG1	0.013492	-0.104748	0.105	0.133	1	NoSignificance
PAPOLA	0.111252	-0.104974	0.272	0.301	1	NoSignificance
SPTAN1	0.0173827	-0.105094	0.083	0.107	1	NoSignificance
PRPF40A	0.0181169	-0.105517	0.112	0.14	1	NoSignificance
ANXA2	0.095587	-0.105979	0.232	0.261	1	NoSignificance
NDUFB5	0.0995453	-0.106445	0.124	0.143	1	NoSignificance
PRDX1	0.112347	-0.106629	0.327	0.353	1	NoSignificance
TLN1	0.0133733	-0.106962	0.096	0.124	1	NoSignificance
HNRNPD	0.0279423	-0.107066	0.105	0.131	1	NoSignificance
CMTM6	0.0723473	-0.107158	0.151	0.174	1	NoSignificance
ADGRE5	0.0341941	-0.1074	0.269	0.306	1	NoSignificance
DDX5	0.000506768	-0.107569	0.783	0.801	1	NoSignificance
PRPF4B	0.0291188	-0.107569	0.081	0.103	1	NoSignificance
KPNA2	0.0203053	-0.107896	0.168	0.201	1	NoSignificance
TOPORS	0.0272293	-0.107966	0.09	0.113	1	NoSignificance
SCP2	0.137655	-0.108226	0.207	0.229	1	NoSignificance
COPB1	0.00508898	-0.10841	0.078	0.105	1	NoSignificance
PSMD8	0.00748108	-0.108469	0.183	0.224	1	NoSignificance
VDAC3	0.0254564	-0.10862	0.102	0.127	1	NoSignificance
SPOCK2	0.0475677	-0.108664	0.265	0.296	1	NoSignificance
SUMO2	0.0648902	-0.108765	0.503	0.533	1	NoSignificance
PHLDA1	0.0536047	-0.108964	0.163	0.188	1	NoSignificance
SRRT	0.0659574	-0.109129	0.108	0.129	1	NoSignificance
CCND2	0.0341216	-0.109145	0.145	0.172	1	NoSignificance
UAP1	0.0347197	-0.109747	0.082	0.102	1	NoSignificance
ADRM1	0.0390575	-0.10986	0.135	0.162	1	NoSignificance
IFITM2	0.216061	-0.110323	0.506	0.528	1	NoSignificance
NINJ1	0.250427	-0.110389	0.124	0.136	1	NoSignificance
KDM6B	0.0515711	-0.110414	0.134	0.158	1	NoSignificance
SLC7A5	0.307773	-0.110466	0.155	0.168	1	NoSignificance
RAN	0.0269038	-0.110484	0.4	0.439	1	NoSignificance
PRDX6	0.0187681	-0.11056	0.248	0.286	1	NoSignificance
OAZ1	0.000351089	-0.11064	0.823	0.828	1	NoSignificance
MACF1	0.0436331	-0.11095	0.088	0.109	1	NoSignificance
HSD17B11	0.0618946	-0.111004	0.161	0.186	1	NoSignificance
NFKB2	0.0082236	-0.111196	0.076	0.102	1	NoSignificance
ANAPC5	0.0787522	-0.111382	0.1	0.119	1	NoSignificance
KRAS	0.0314338	-0.11191	0.087	0.109	1	NoSignificance
MYH9	0.0590273	-0.112188	0.179	0.206	1	NoSignificance
LYAR	0.0532836	-0.112211	0.201	0.23	1	NoSignificance
FAM133B	0.0777654	-0.112327	0.258	0.286	1	NoSignificance
HLA-B	2.89e-06	-0.112485	0.978	0.967	0.163529	NoSignificance
ITGB2	0.0267537	-0.112667	0.325	0.37	1	NoSignificance
RBM6	0.0458413	-0.112729	0.093	0.114	1	NoSignificance
NDUFAB1	0.0246835	-0.112787	0.099	0.125	1	NoSignificance
ARHGDIB	0.0128969	-0.113238	0.758	0.786	1	NoSignificance
TTC3	0.0734643	-0.113334	0.108	0.128	1	NoSignificance
SERBP1	0.0420546	-0.113984	0.318	0.354	1	NoSignificance
PAK2	0.0290499	-0.114006	0.099	0.123	1	NoSignificance
RAB1A	0.00364078	-0.114014	0.123	0.16	1	NoSignificance
TXNDC17	0.0352571	-0.11475	0.105	0.129	1	NoSignificance
SKAP1	0.0045244	-0.11475	0.132	0.169	1	NoSignificance
SPPL2A	0.016343	-0.114802	0.084	0.108	1	NoSignificance
BRK1	0.0189661	-0.115639	0.272	0.312	1	NoSignificance
INPP5D	0.0522388	-0.11597	0.088	0.107	1	NoSignificance
CTSB	0.0599622	-0.116062	0.146	0.171	1	NoSignificance
CD8B	0.0670616	-0.116518	0.175	0.199	1	NoSignificance
SERF2	3.94e-05	-0.1166	0.834	0.846	1	NoSignificance
VDAC1	0.347324	-0.116842	0.18	0.194	1	NoSignificance
HMOX2	0.00103004	-0.117055	0.095	0.132	1	NoSignificance
OSER1	0.0421623	-0.117071	0.082	0.102	1	NoSignificance
CRBN	0.0205765	-0.117157	0.093	0.118	1	NoSignificance
COX7A2	0.202111	-0.117231	0.522	0.546	1	NoSignificance
F2R	0.00611869	-0.117272	0.076	0.104	1	NoSignificance
PRKAR1A	0.00568665	-0.117409	0.137	0.173	1	NoSignificance
STOM	0.0155463	-0.117853	0.153	0.185	1	NoSignificance
CD83	0.392745	-0.117903	0.104	0.112	1	NoSignificance
RSL24D1	0.007581	-0.11811	0.37	0.419	1	NoSignificance
EIF4E	0.0307045	-0.118121	0.125	0.15	1	NoSignificance
NONO	0.00696011	-0.118182	0.12	0.154	1	NoSignificance
SYPL1	0.0527376	-0.118607	0.102	0.122	1	NoSignificance
SRSF6	0.253987	-0.118845	0.152	0.166	1	NoSignificance
XRCC6	0.0351894	-0.118947	0.198	0.23	1	NoSignificance
RAB5A	0.00885392	-0.118953	0.097	0.126	1	NoSignificance
HNRNPC	0.0997667	-0.119662	0.412	0.445	1	NoSignificance
NDUFA5	0.0875396	-0.119692	0.163	0.186	1	NoSignificance
MAT2B	0.00138893	-0.11984	0.096	0.133	1	NoSignificance
EIF2A	0.040049	-0.120113	0.122	0.146	1	NoSignificance
GCC2	0.0100438	-0.12013	0.175	0.212	1	NoSignificance
PSMA4	0.0306371	-0.120637	0.207	0.242	1	NoSignificance
SPCS2	0.0300341	-0.120938	0.268	0.305	1	NoSignificance
BST2	0.0145399	-0.121434	0.168	0.202	1	NoSignificance
SMS	0.0598751	-0.121478	0.099	0.118	1	NoSignificance
RAB27A	0.00560895	-0.121705	0.131	0.166	1	NoSignificance
FMNL1	0.107573	-0.12186	0.177	0.199	1	NoSignificance
CWF19L2	0.0371114	-0.122099	0.081	0.101	1	NoSignificance
KARS	0.0503939	-0.122177	0.098	0.119	1	NoSignificance
PDE4D	0.0436693	-0.12221	0.087	0.107	1	NoSignificance
WSB1	0.0115678	-0.122531	0.234	0.275	1	NoSignificance
FAM49B	0.131202	-0.12254	0.231	0.255	1	NoSignificance
RNASEH2C	0.00568777	-0.12254	0.084	0.112	1	NoSignificance
FKBP1A	0.133109	-0.122923	0.241	0.265	1	NoSignificance
ZC3H12A	0.0882187	-0.12294	0.146	0.167	1	NoSignificance
PSMC5	0.0358089	-0.123273	0.142	0.169	1	NoSignificance
RAB11A	0.094313	-0.12359	0.138	0.159	1	NoSignificance
NUDC	0.00856267	-0.12397	0.175	0.214	1	NoSignificance
KMT2A	0.00189986	-0.124668	0.071	0.101	1	NoSignificance
WNK1	0.0209997	-0.124687	0.124	0.152	1	NoSignificance
ATP6V1E1	0.0140264	-0.124786	0.084	0.109	1	NoSignificance
ARHGDIA	0.0172312	-0.12506	0.236	0.277	1	NoSignificance
PSMB6	0.0227091	-0.127015	0.198	0.231	1	NoSignificance
LUC7L2	0.000841441	-0.128318	0.09	0.127	1	NoSignificance
HNRNPA2B1	0.00499974	-0.128577	0.525	0.558	1	NoSignificance
IVNS1ABP	0.0335671	-0.128678	0.123	0.148	1	NoSignificance
IGHG1	0.956833	-0.128852	0.216	0.216	1	NoSignificance
CD63	0.102249	-0.128882	0.321	0.356	1	NoSignificance
PPDPF	0.0266893	-0.12892	0.463	0.503	1	NoSignificance
COX20	0.0134724	-0.129176	0.104	0.131	1	NoSignificance
SLC25A3	0.00533491	-0.129289	0.368	0.417	1	NoSignificance
NDUFA12	0.0112788	-0.129532	0.136	0.167	1	NoSignificance
LCP1	0.010387	-0.129621	0.282	0.327	1	NoSignificance
RAP1A	0.0114588	-0.129743	0.259	0.3	1	NoSignificance
RNH1	0.0270392	-0.129752	0.127	0.154	1	NoSignificance
PIM3	0.00526543	-0.129974	0.13	0.166	1	NoSignificance
PPM1G	0.00856405	-0.130194	0.093	0.122	1	NoSignificance
ATP6V0D1	0.0216368	-0.130226	0.094	0.118	1	NoSignificance
OSTC	0.0148417	-0.130582	0.136	0.166	1	NoSignificance
DARS	0.0105598	-0.130906	0.088	0.114	1	NoSignificance
TRAPPC1	0.0128953	-0.131835	0.208	0.247	1	NoSignificance
ADSS	0.00238381	-0.131952	0.084	0.115	1	NoSignificance
SCAF11	0.0231673	-0.132071	0.197	0.23	1	NoSignificance
EIF3M	0.00244991	-0.132655	0.193	0.237	1	NoSignificance
DERL1	0.00208492	-0.132709	0.106	0.142	1	NoSignificance
NUCKS1	0.00479454	-0.13296	0.159	0.2	1	NoSignificance
MTDH	0.0186419	-0.133425	0.227	0.264	1	NoSignificance
SNW1	0.0040231	-0.134405	0.078	0.105	1	NoSignificance
SSR1	0.0387505	-0.134927	0.114	0.138	1	NoSignificance
CDC37	0.023331	-0.134971	0.195	0.228	1	NoSignificance
SRP14	0.00307665	-0.135162	0.635	0.682	1	NoSignificance
BCAS2	0.00416502	-0.13518	0.259	0.307	1	NoSignificance
NDUFA11	0.0203999	-0.135195	0.256	0.296	1	NoSignificance
HLA-A	5.24e-10	-0.135262	0.981	0.969	2.97e-05	NoSignificance
PUF60	0.00780066	-0.135609	0.102	0.131	1	NoSignificance
ROMO1	0.0587923	-0.135661	0.216	0.244	1	NoSignificance
PSMA3-AS1	0.0157063	-0.135703	0.139	0.169	1	NoSignificance
PSMC1	0.0085517	-0.135937	0.082	0.108	1	NoSignificance
ODF2L	0.0394418	-0.13594	0.171	0.199	1	NoSignificance
ARL6IP5	0.0149971	-0.136037	0.368	0.412	1	NoSignificance
SNRPD1	0.0905371	-0.136631	0.155	0.177	1	NoSignificance
FABP5	0.000983364	-0.136834	0.149	0.193	1	NoSignificance
HNRNPUL1	0.0342373	-0.137261	0.202	0.233	1	NoSignificance
C4orf3	0.0242425	-0.137307	0.291	0.333	1	NoSignificance
EBP	0.00543044	-0.137797	0.116	0.149	1	NoSignificance
CAPZA2	0.0414515	-0.138025	0.172	0.199	1	NoSignificance
SET	0.0372044	-0.138048	0.278	0.314	1	NoSignificance
ASAH1	0.0209127	-0.138159	0.082	0.104	1	NoSignificance
NDUFC2	0.0080724	-0.138341	0.168	0.206	1	NoSignificance
HIF1A	0.00478825	-0.138442	0.081	0.109	1	NoSignificance
COPZ1	0.00265415	-0.138632	0.082	0.113	1	NoSignificance
VCP	0.00159516	-0.139133	0.11	0.147	1	NoSignificance
SUCLG2	0.000367563	-0.139374	0.065	0.1	1	NoSignificance
PAIP2	0.0176689	-0.139392	0.289	0.334	1	NoSignificance
MAPK1IP1L	0.00973812	-0.139736	0.163	0.199	1	NoSignificance
RUNX3	0.00083603	-0.139815	0.233	0.29	1	NoSignificance
CCSER2	0.0035566	-0.140516	0.125	0.16	1	NoSignificance
OS9	0.000834875	-0.140672	0.077	0.111	1	NoSignificance
CTSS	0.00344737	-0.141027	0.178	0.222	1	NoSignificance
TMCO1	0.000542539	-0.141034	0.161	0.211	1	NoSignificance
TM2D3	0.000987654	-0.141153	0.113	0.152	1	NoSignificance
PTPN4	0.00184827	-0.141275	0.081	0.113	1	NoSignificance
CHIC2	0.00823474	-0.141653	0.084	0.111	1	NoSignificance
ZC3HAV1	0.0643708	-0.14188	0.288	0.317	1	NoSignificance
PCNP	0.0100367	-0.141909	0.2	0.239	1	NoSignificance
NDUFAF3	0.00407388	-0.142927	0.105	0.14	1	NoSignificance
HMGB1	0.0021349	-0.142936	0.65	0.694	1	NoSignificance
LMAN2	0.0145717	-0.143456	0.184	0.218	1	NoSignificance
MED28	0.0023617	-0.143617	0.105	0.14	1	NoSignificance
UBL5	0.0884516	-0.143648	0.475	0.508	1	NoSignificance
2023-03-06	0.00041849	-0.144505	0.082	0.119	1	NoSignificance
CHURC1	0.00230285	-0.144941	0.162	0.205	1	NoSignificance
PIGT	0.000626629	-0.145044	0.069	0.103	1	NoSignificance
THOC2	0.023339	-0.145446	0.082	0.105	1	NoSignificance
LDHB	0.0371941	-0.145549	0.388	0.419	1	NoSignificance
UBE2B	0.0039925	-0.145954	0.267	0.315	1	NoSignificance
XRCC5	0.00283368	-0.146188	0.168	0.208	1	NoSignificance
SMC3	0.00151864	-0.146231	0.072	0.103	1	NoSignificance
P4HB	0.010442	-0.146245	0.175	0.212	1	NoSignificance
PFDN2	0.00435938	-0.146289	0.148	0.185	1	NoSignificance
N4BP2L2	0.00441636	-0.146507	0.288	0.338	1	NoSignificance
KMT2E	0.00329757	-0.146636	0.335	0.389	1	NoSignificance
G3BP2	0.0536765	-0.14667	0.228	0.259	1	NoSignificance
FUBP1	0.0168763	-0.146764	0.079	0.102	1	NoSignificance
ALOX5AP	0.0546769	-0.146945	0.422	0.448	1	NoSignificance
HP1BP3	0.00139376	-0.147394	0.114	0.152	1	NoSignificance
GPATCH8	0.00349336	-0.147471	0.082	0.111	1	NoSignificance
GSTO1	0.014103	-0.147825	0.14	0.171	1	NoSignificance
CD247	0.00813696	-0.149074	0.181	0.221	1	NoSignificance
RNF181	0.00212911	-0.149089	0.138	0.178	1	NoSignificance
GZMK	0.00302567	-0.149195	0.465	0.508	1	NoSignificance
TBPL1	0.00844803	-0.149509	0.082	0.108	1	NoSignificance
KRTCAP2	0.0258091	-0.149567	0.24	0.273	1	NoSignificance
SH3GLB1	0.027112	-0.149704	0.122	0.147	1	NoSignificance
CARD16	0.0294869	-0.15043	0.218	0.25	1	NoSignificance
MAT2A	0.0095821	-0.150432	0.093	0.12	1	NoSignificance
MRPL20	0.000666647	-0.150712	0.119	0.161	1	NoSignificance
CCT6A	0.00239344	-0.150865	0.104	0.138	1	NoSignificance
ZBTB38	7.03e-05	-0.150892	0.083	0.126	1	NoSignificance
TRAPPC4	0.00337333	-0.151172	0.083	0.113	1	NoSignificance
RELB	0.0245139	-0.15201	0.08	0.101	1	NoSignificance
BNIP2	0.00452774	-0.152619	0.075	0.103	1	NoSignificance
SRP72	0.00783213	-0.153222	0.084	0.111	1	NoSignificance
ICOS	0.0220108	-0.153533	0.125	0.151	1	NoSignificance
NR4A2	0.000578259	-0.153611	0.324	0.383	1	NoSignificance
DHX36	0.00307323	-0.153624	0.176	0.218	1	NoSignificance
SAR1B	0.00132703	-0.15369	0.08	0.112	1	NoSignificance
DUSP5	0.000375062	-0.153749	0.074	0.109	1	NoSignificance
COX17	0.00460741	-0.154972	0.177	0.217	1	NoSignificance
NDUFB9	0.0204652	-0.155309	0.216	0.251	1	NoSignificance
PSME2	0.0237721	-0.155569	0.335	0.375	1	NoSignificance
NDUFC1	0.00125917	-0.155822	0.072	0.104	1	NoSignificance
COX6A1	0.0112993	-0.156494	0.412	0.46	1	NoSignificance
NPC2	0.0227373	-0.156906	0.176	0.209	1	NoSignificance
ZBTB1	0.000725572	-0.156941	0.076	0.11	1	NoSignificance
UBE2L3	0.00289658	-0.157791	0.198	0.242	1	NoSignificance
TOP1	0.00993741	-0.157831	0.108	0.137	1	NoSignificance
VPS26A	0.000552348	-0.158043	0.069	0.103	1	NoSignificance
IQGAP2	0.00577122	-0.158202	0.108	0.139	1	NoSignificance
DCK	0.000235865	-0.15831	0.076	0.114	1	NoSignificance
PER1	0.000698537	-0.158528	0.108	0.149	1	NoSignificance
ALG13	0.0156927	-0.158555	0.11	0.136	1	NoSignificance
SH2D1A	0.0113393	-0.158574	0.232	0.274	1	NoSignificance
KLRG1	0.000396859	-0.159028	0.113	0.155	1	NoSignificance
MAP3K8	0.00427046	-0.159053	0.108	0.141	1	NoSignificance
HNRNPU	0.00371401	-0.15914	0.288	0.341	1	NoSignificance
HERPUD1	0.00312017	-0.159215	0.467	0.512	1	NoSignificance
PDCD10	0.00328222	-0.160096	0.089	0.119	1	NoSignificance
CSDE1	0.000837181	-0.160283	0.245	0.302	1	NoSignificance
RNF168	0.000948803	-0.160288	0.077	0.11	1	NoSignificance
RNF114	0.00305091	-0.160492	0.11	0.145	1	NoSignificance
PTPN22	0.0216145	-0.16059	0.144	0.172	1	NoSignificance
EIF5	0.000796115	-0.160773	0.34	0.402	1	NoSignificance
CIR1	0.0103227	-0.160997	0.101	0.127	1	NoSignificance
DYNC1H1	0.000238974	-0.162698	0.092	0.132	1	NoSignificance
MYL12A	0.00107889	-0.162879	0.612	0.658	1	NoSignificance
OGT	0.00655672	-0.163088	0.077	0.103	1	NoSignificance
MORF4L1	0.00222952	-0.163515	0.418	0.466	1	NoSignificance
RHOA	0.00176165	-0.163599	0.352	0.406	1	NoSignificance
EZR	0.000994428	-0.163765	0.42	0.478	1	NoSignificance
CCL4L2	0.855035	-0.164251	0.288	0.296	1	NoSignificance
PPM1K	0.00129932	-0.164378	0.091	0.125	1	NoSignificance
SON	0.00918398	-0.164746	0.402	0.445	1	NoSignificance
NDUFA13	0.00405158	-0.164925	0.372	0.425	1	NoSignificance
SARS	0.0108958	-0.16546	0.09	0.116	1	NoSignificance
MYDGF	0.00173267	-0.16597	0.102	0.137	1	NoSignificance
POLR2L	0.034697	-0.165976	0.442	0.479	1	NoSignificance
CEBPZ	0.00426832	-0.166146	0.112	0.145	1	NoSignificance
H3F3A	0.00012377	-0.166802	0.692	0.731	1	NoSignificance
SUMO1	0.00659161	-0.16715	0.303	0.351	1	NoSignificance
CD8A	0.0364283	-0.167221	0.251	0.279	1	NoSignificance
SRRM1	0.0217254	-0.167284	0.279	0.316	1	NoSignificance
GOLGA4	0.000173501	-0.167284	0.082	0.122	1	NoSignificance
STRAP	0.00360772	-0.167305	0.177	0.216	1	NoSignificance
EIF5B	0.00824254	-0.167623	0.175	0.213	1	NoSignificance
ELMSAN1	0.004046	-0.167678	0.082	0.111	1	NoSignificance
RHOG	0.00061948	-0.168384	0.182	0.233	1	NoSignificance
STMN1	0.00148463	-0.168454	0.124	0.163	1	NoSignificance
JAK1	0.000527952	-0.168892	0.196	0.25	1	NoSignificance
PNPLA8	0.00117968	-0.169447	0.078	0.11	1	NoSignificance
SNRPB2	0.0109707	-0.169811	0.232	0.273	1	NoSignificance
CSNK1A1	0.00269564	-0.170329	0.185	0.228	1	NoSignificance
FRG1	0.0281757	-0.170364	0.103	0.126	1	NoSignificance
SERPINB1	0.000279358	-0.170732	0.117	0.162	1	NoSignificance
BIN2	0.000736509	-0.170983	0.165	0.21	1	NoSignificance
TUBB	0.00449819	-0.171725	0.183	0.224	1	NoSignificance
TWISTNB	0.000866777	-0.17208	0.084	0.118	1	NoSignificance
GLIPR1	0.00167315	-0.172239	0.235	0.281	1	NoSignificance
DDX17	0.000589992	-0.172404	0.142	0.187	1	NoSignificance
KRR1	0.00323745	-0.172713	0.092	0.123	1	NoSignificance
ZNHIT1	0.00487253	-0.173054	0.134	0.169	1	NoSignificance
ACTR3	0.000458948	-0.173337	0.255	0.314	1	NoSignificance
NFKBIA	0.391349	-0.173597	0.573	0.575	1	NoSignificance
APMAP	0.000644807	-0.173651	0.152	0.197	1	NoSignificance
G3BP1	0.00100155	-0.173767	0.101	0.137	1	NoSignificance
CXCL8	0.116302	-0.17402	0.102	0.116	1	NoSignificance
TAP1	0.000456274	-0.174243	0.175	0.224	1	NoSignificance
GOLGA7	0.000566858	-0.174776	0.088	0.124	1	NoSignificance
HLA-E	1.84e-07	-0.176374	0.828	0.836	0.0103999	NoSignificance
ITK	0.00183673	-0.176534	0.111	0.146	1	NoSignificance
CD28	0.000944144	-0.177452	0.082	0.116	1	NoSignificance
PET100	0.0131518	-0.177765	0.247	0.285	1	NoSignificance
PMPCB	0.00356115	-0.179079	0.073	0.1	1	NoSignificance
TMED2	0.0223595	-0.179158	0.242	0.274	1	NoSignificance
WIPF1	0.000217013	-0.179213	0.298	0.362	1	NoSignificance
HLA-DPB1	8.78e-06	-0.180714	0.465	0.546	0.496987	NoSignificance
SDHC	0.000252524	-0.180989	0.105	0.148	1	NoSignificance
CYTIP	0.00117717	-0.181071	0.439	0.489	1	NoSignificance
SRP19	0.00966061	-0.181594	0.136	0.168	1	NoSignificance
HLA-DQB1	0.0231203	-0.182628	0.226	0.257	1	NoSignificance
RHOB	0.000840255	-0.183356	0.108	0.146	1	NoSignificance
COX5B	0.00108111	-0.183698	0.362	0.418	1	NoSignificance
CYSTM1	0.00502617	-0.183733	0.081	0.108	1	NoSignificance
DDOST	0.000622571	-0.184226	0.085	0.121	1	NoSignificance
BTG3	0.0117505	-0.184396	0.175	0.208	1	NoSignificance
HSBP1	0.00025779	-0.184535	0.07	0.105	1	NoSignificance
YAF2	0.00113071	-0.184696	0.097	0.132	1	NoSignificance
HNRNPM	0.00832321	-0.186191	0.192	0.228	1	NoSignificance
GSPT1	0.00247923	-0.186807	0.198	0.242	1	NoSignificance
BCL2A1	0.0759794	-0.186847	0.095	0.113	1	NoSignificance
YWHAH	0.0140242	-0.187409	0.111	0.138	1	NoSignificance
ELOVL5	0.00994749	-0.190018	0.195	0.229	1	NoSignificance
NUCB2	0.000596515	-0.190277	0.088	0.125	1	NoSignificance
GBP2	0.000977768	-0.190879	0.152	0.196	1	NoSignificance
PRMT9	0.00390052	-0.190988	0.102	0.134	1	NoSignificance
PPP2CA	0.00025145	-0.191015	0.184	0.237	1	NoSignificance
HECA	0.000112547	-0.191189	0.075	0.114	1	NoSignificance
GSTP1	0.0211697	-0.191796	0.272	0.308	1	NoSignificance
IL10RA	0.00146296	-0.191964	0.115	0.151	1	NoSignificance
NR1H2	0.000106209	-0.191987	0.08	0.119	1	NoSignificance
TBCA	0.00697171	-0.192098	0.261	0.303	1	NoSignificance
[truncated: 456 more rows]

## Sheet: Table S8
Table S8. Differentially expressed genes between the WDR45B+ TAMs cells and the other TAMs.
[truncated: 4,535 more rows]

[truncated: 2 more sheets: Table S9, Table S10]
